# Supplementary material for: Evolution of the codling moth pheromone via an ancient gene duplication
Source: BMC Biol. 2021 Apr 23;19:83. doi: 10.1186/s12915-021-01001-8 (PMC8063362; doi:10.1186/s12915-021-01001-8)
Supplement: Supplementary file 3 — Additional file 3: Table S1. List of terminal taxa and corresponding bioactivity data used in this study. [file 12915_2021_1001_MOESM3_ESM.xlsx]

## Sheet: pheromone composition Tortricid
	Supplementary Table S1: List of terminal taxa and corresponding bioactivity data used in this study.
	Data retrieved from the Pherobase (last visit: July 2020). See the Pherobase for associated references.
	Abbreviations: A = absent/no activity ; B = found to be attractive in either field or laboratory experiments ; C = pheromone component produced naturally by the organism and with demonstrated biological activity
	Subfamily	Tribe	Genus	Species	Bioactivity	Chemical structure (double bond position : length of fatty acyl chain)
						10C		12C												14C										16C
						∆5:10C	∆7:10C	∆5:12C	∆7:12C	∆8:12C	∆9:12C	∆10:12C	∆11:12C	∆3,∆5:12C	∆5,∆7:12C	∆7,∆9:12C	∆8,∆10:12C	∆9,∆11:12C	∆7,∆9,∆11:12C	∆5:14C	∆7:14C	∆8:14C	∆9:14C	∆10:14C	∆11:14C	∆3,∆5:14C	∆9,∆11:14C	∆10,∆12:14C	∆11,∆13:14C	∆7:16C	∆9:16C	∆10:16C	∆11:16C	∆12:16C	∆8,∆10:16C
1	Olethreutinae	Grapholitini	Centroxena	sp.	pheromone	A	A	A	A	A	A	A	A	A	A	A	C	A	A	A	A	A	A	A	A	A	A	A	A	A	A	A	A	A	A
2	Olethreutinae	Grapholitini	Cryptophlebia	amamiana	pheromone	A	A	A	A	C	A	A	A	A	A	A	A	A	A	A	A	A	A	A	A	A	A	A	A	A	A	A	A	A	A
3	Olethreutinae	Grapholitini	Cryptophlebia	batrachopa	pheromone	A	A	A	A	C	A	A	A	A	A	A	A	A	A	A	A	A	A	A	A	A	A	A	A	A	A	A	A	A	A
4	Olethreutinae	Grapholitini	Cryptophlebia	horii	pheromone	A	A	A	A	C	A	A	A	A	A	A	A	A	A	A	A	A	A	A	A	A	A	A	A	A	A	A	A	A	A
5	Olethreutinae	Grapholitini	Cryptophlebia	illepida	attractant	A	A	A	B	B	A	A	A	A	A	A	A	A	A	A	A	A	A	A	A	A	A	A	A	A	A	A	A	A	A
6	Olethreutinae	Grapholitini	Cryptophlebia	imicella	attractant	A	A	A	A	B	A	A	A	A	A	A	A	A	A	A	A	A	A	A	A	A	A	A	A	A	A	A	A	A	A
7	Olethreutinae	Grapholitini	Cryptophlebia	leucotreta	pheromone	A	A	A	A	C	A	A	A	A	A	A	A	A	A	A	A	A	A	A	A	A	A	A	A	A	A	A	A	A	A
8	Olethreutinae	Grapholitini	Cryptophlebia	ombrodelta	attractant	A	A	A	B	B	A	A	A	A	A	A	A	A	A	A	A	A	A	A	A	A	A	A	A	A	A	A	A	A	A
9	Olethreutinae	Grapholitini	Cryptophlebia	palustris	pheromone	A	A	A	A	C	A	A	A	A	A	A	A	A	A	A	A	A	A	A	A	A	A	A	A	A	A	A	A	A	A
10	Olethreutinae	Grapholitini	Cryptophlebia	peltastica	attractant	A	A	A	A	B	A	A	A	A	A	A	A	A	A	A	A	A	A	A	A	A	A	A	A	A	A	A	A	A	A
11	Olethreutinae	Grapholitini	Cydia	americana	attractant	A	A	A	A	A	A	A	A	A	A	A	B	A	A	A	A	A	A	A	A	A	A	A	A	A	A	A	A	A	A
12	Olethreutinae	Grapholitini	Cydia	atlantica	attractant	A	A	A	A	B	A	A	A	A	A	A	A	A	A	A	A	A	A	A	A	A	A	A	A	A	A	A	A	A	A
13	Olethreutinae	Grapholitini	Cydia	blackmoreana	attractant	A	A	A	A	A	A	A	A	A	A	A	B	A	A	A	A	A	A	A	A	A	A	A	A	A	A	A	A	A	A
14	Olethreutinae	Grapholitini	Cydia	bracteatana	attractant	A	A	A	A	A	B	A	A	A	A	A	A	A	A	A	A	A	A	A	A	A	A	A	A	A	A	A	A	A	A
15	Olethreutinae	Grapholitini	Cydia	caryana	pheromone	A	A	A	A	C	C	A	A	A	A	A	C	A	A	A	A	A	A	A	A	A	A	A	A	A	A	A	A	A	A
16	Olethreutinae	Grapholitini	Cydia	colorana	attractant	A	A	A	A	A	A	A	A	A	A	A	B	A	A	A	A	A	A	A	A	A	A	A	A	A	A	A	A	A	A
17	Olethreutinae	Grapholitini	Cydia	conicolana	attractant	A	A	A	A	B	A	A	A	A	A	A	A	A	A	A	A	A	A	A	A	A	A	A	A	A	A	A	A	A	A
18	Olethreutinae	Grapholitini	Cydia	coniferana	attractant	A	A	A	A	B	A	B	A	A	A	A	B	A	A	A	A	A	A	A	A	A	A	A	A	A	A	A	A	A	A
19	Olethreutinae	Grapholitini	Cydia	cosmophorana	attractant	A	A	A	A	B	A	A	A	A	A	A	B	A	A	A	A	A	A	A	A	A	A	A	A	A	A	A	A	A	A
20	Olethreutinae	Grapholitini	Cydia	cupressana	attractant	A	A	A	A	A	B	A	A	A	A	A	A	A	A	A	A	A	A	A	A	A	A	A	A	A	A	A	A	A	A
21	Olethreutinae	Grapholitini	Cydia	duplicana	attractant	A	A	A	A	A	A	A	A	A	A	A	B	A	A	A	A	A	A	A	A	A	A	A	A	A	A	A	A	A	A
22	Olethreutinae	Grapholitini	Cydia	exquisitana	attractant	A	A	A	A	A	A	A	A	A	A	A	B	A	A	A	A	A	A	A	A	A	A	A	A	A	A	A	A	A	A
23	Olethreutinae	Grapholitini	Cydia	fagiglandana	pheromone	A	A	A	A	A	A	A	A	A	A	A	C	A	A	A	A	A	A	A	A	A	A	A	A	A	A	A	A	A	A
24	Olethreutinae	Grapholitini	Cydia	fletcherana	attractant	A	A	A	A	B	A	A	A	A	A	A	A	A	A	A	A	A	A	A	A	A	A	A	A	A	A	A	A	A	A
25	Olethreutinae	Grapholitini	Cydia	flexiloqua	attractant	A	A	A	B	A	A	A	A	A	B	A	A	A	A	A	A	A	A	A	A	A	A	A	A	A	A	A	A	A	A
26	Olethreutinae	Grapholitini	Cydia	gallicana	attractant	A	A	A	A	B	A	A	A	A	A	A	A	A	A	A	A	A	A	A	A	A	A	A	A	A	A	A	A	A	A
27	Olethreutinae	Grapholitini	Cydia	ilipulana	attractant	A	A	A	A	A	A	A	A	A	A	A	B	A	A	A	A	A	A	A	A	A	A	A	A	A	A	A	A	A	A
28	Olethreutinae	Grapholitini	Cydia	illutana	attractant	A	A	A	A	B	A	A	A	A	A	A	B	A	A	A	A	A	A	A	A	A	A	A	A	A	A	A	A	A	A
29	Olethreutinae	Grapholitini	Cydia	indivisa	attractant	A	A	A	A	B	A	A	A	A	A	A	A	A	A	A	A	A	A	A	A	A	A	A	A	A	A	A	A	A	A
30	Olethreutinae	Grapholitini	Cydia	ingrata	attractant	A	A	A	A	A	A	A	A	A	A	A	B	A	A	A	A	A	A	A	A	A	A	A	A	A	A	A	A	A	A
31	Olethreutinae	Grapholitini	Cydia	intexta	attractant	A	A	A	A	A	A	A	A	A	A	A	B	A	A	A	A	A	A	A	A	A	A	A	A	A	A	A	A	A	A
32	Olethreutinae	Grapholitini	Cydia	janthiana	attractant	A	A	A	A	B	A	A	A	A	A	A	B	A	A	A	A	A	A	A	A	A	A	A	A	A	A	A	A	A	A
33	Olethreutinae	Grapholitini	Cydia	jungiella	attractant	A	A	A	A	A	A	A	A	A	A	A	B	A	A	A	A	A	A	A	A	A	A	A	A	A	A	A	A	A	A
34	Olethreutinae	Grapholitini	Cydia	laricana	attractant	A	A	A	A	B	B	A	A	A	A	A	A	A	A	A	A	A	A	A	A	A	A	A	A	A	A	A	A	A	A
35	Olethreutinae	Grapholitini	Cydia	lautiuscula	attractant	A	A	A	A	A	A	A	A	A	A	A	B	A	A	A	A	A	A	A	A	A	A	A	A	A	A	A	A	A	A
36	Olethreutinae	Grapholitini	Cydia	leucobasis	attractant	A	A	A	A	A	A	A	A	A	A	A	B	A	A	A	A	A	A	A	A	A	A	A	A	A	A	A	A	A	A
37	Olethreutinae	Grapholitini	Cydia	leucostoma	attractant	A	A	A	A	A	A	A	A	A	A	A	B	A	A	A	A	A	A	A	A	A	A	A	A	A	A	A	A	A	A
38	Olethreutinae	Grapholitini	Cydia	medicaginis	attractant	A	A	A	A	A	A	A	A	A	A	A	B	A	A	A	A	A	A	A	A	A	A	A	A	A	A	A	A	A	A
39	Olethreutinae	Grapholitini	Cydia	milleniana	attractant	A	A	A	A	A	A	A	A	A	A	A	B	A	A	A	A	A	A	A	A	A	A	A	A	A	A	A	A	A	A
40	Olethreutinae	Grapholitini	Cydia	nigricana	pheromone	A	A	A	A	A	C	A	A	A	A	A	C	A	A	C	C	A	A	A	A	A	A	A	A	A	A	A	A	A	A
41	Olethreutinae	Grapholitini	Cydia	orobana	attractant	A	A	A	A	A	A	A	A	A	A	A	B	A	A	A	A	A	A	A	A	A	A	A	A	A	A	A	A	A	A
42	Olethreutinae	Grapholitini	Cydia	oxytropidis	attractant	A	A	A	A	A	A	A	A	A	A	A	B	A	A	A	A	A	A	A	A	A	A	A	A	A	A	A	A	A	A
43	Olethreutinae	Grapholitini	Cydia	pactolana	attractant	A	A	A	A	A	A	A	A	A	A	A	B	A	A	A	A	A	A	A	A	A	A	A	A	A	A	A	A	A	A
44	Olethreutinae	Grapholitini	Cydia	phaulomorpha	attractant	A	A	A	A	B	A	A	A	A	A	A	A	A	A	A	A	A	A	A	A	A	A	A	A	A	A	A	A	A	A
45	Olethreutinae	Grapholitini	Cydia	piperana	attractant	A	A	A	A	A	B	A	A	A	A	A	A	A	A	A	A	A	A	A	A	A	A	A	A	A	A	A	A	A	A
46	Olethreutinae	Grapholitini	Cydia	pomonella	pheromone	A	A	A	A	C	C	A	A	A	A	A	C	A	A	A	A	A	A	A	A	A	A	A	A	A	A	A	A	A	A
47	Olethreutinae	Grapholitini	Cydia	populana	attractant	A	A	A	A	A	A	A	A	A	A	A	B	A	A	A	A	A	A	A	A	A	A	A	A	A	A	A	A	A	A
48	Olethreutinae	Grapholitini	Cydia	pyrivora	pheromone	A	A	A	A	A	A	A	A	A	A	A	C	A	A	A	A	A	A	A	A	A	A	A	A	A	A	A	A	A	A
49	Olethreutinae	Grapholitini	Cydia	servillana	attractant	A	A	A	A	A	A	A	A	A	A	A	B	A	A	A	A	A	A	A	A	A	A	A	A	A	A	A	A	A	A
50	Olethreutinae	Grapholitini	Cydia	spendana	pheromone	A	A	A	A	A	C	A	A	A	A	A	C	A	A	A	A	A	A	A	A	A	A	A	A	A	A	A	A	A	A
51	Olethreutinae	Grapholitini	Cydia	strobilella	pheromone	A	A	A	A	A	A	A	A	A	A	A	C	A	A	A	A	A	A	A	A	A	A	A	A	A	A	A	A	A	A
52	Olethreutinae	Grapholitini	Cydia	succedana	attractant	A	A	A	A	A	A	A	A	A	A	A	B	A	A	A	A	A	A	A	A	A	A	A	A	A	A	A	A	A	A
53	Olethreutinae	Grapholitini	Cydia	tana	attractant	A	A	A	A	A	B	A	A	A	A	A	A	A	A	A	A	A	A	A	A	A	A	A	A	A	A	A	A	A	A
54	Olethreutinae	Grapholitini	Cydia	toreuta	pheromone	A	A	A	A	A	A	A	A	A	A	A	C	A	A	A	A	A	A	A	A	A	A	A	A	A	A	A	A	A	A
55	Olethreutinae	Grapholitini	Cydia	trasias	pheromone	A	A	A	A	A	A	A	A	A	A	A	C	A	A	A	A	A	A	A	A	A	A	A	A	A	A	A	A	A	A
56	Olethreutinae	Grapholitini	Cydia	turcianae	attractant	A	A	A	A	A	A	A	A	A	A	A	B	A	A	A	A	A	A	A	A	A	A	A	A	A	A	A	A	A	A
57	Olethreutinae	Grapholitini	Cydia	youngana	attractant	A	A	A	B	B	A	A	A	A	A	A	A	A	A	A	A	A	A	A	A	A	A	A	A	A	A	A	A	A	A
58	Olethreutinae	Grapholitini	Cydia	zebeana	pheromone	A	A	A	A	C	A	C	A	A	A	A	A	A	A	A	A	A	A	A	A	A	A	A	A	A	A	A	A	A	A
59	Olethreutinae	Grapholitini	Dichrorampha	acuminatana	attractant	A	A	A	A	A	A	A	A	A	A	A	A	B	A	A	A	A	A	A	A	A	A	A	A	A	A	A	A	A	A
60	Olethreutinae	Grapholitini	Dichrorampha	gueneeana	attractant	A	A	A	A	A	A	A	A	A	A	A	A	B	A	A	A	A	A	A	A	A	A	A	A	A	A	A	A	A	A
61	Olethreutinae	Grapholitini	Dichrorampha	incursana	attractant	A	A	A	A	A	B	A	A	A	A	A	A	A	A	A	A	A	A	A	B	A	A	A	A	A	A	A	A	A	A
62	Olethreutinae	Grapholitini	Dichrorampha	petiverella	attractant	A	A	A	A	A	A	A	A	A	A	A	B	A	A	A	A	A	A	A	B	A	A	A	A	A	A	A	A	A	A
63	Olethreutinae	Grapholitini	Dichrorampha	plumbana	attractant	A	A	A	A	B	B	A	A	A	A	A	B	A	A	A	A	A	A	A	A	A	A	A	A	A	A	A	A	A	A
64	Olethreutinae	Grapholitini	Dichrorampha	sedatana	attractant	A	A	A	A	A	B	A	A	A	A	A	B	A	A	A	A	A	A	A	A	A	A	A	A	A	A	A	A	A	A
65	Olethreutinae	Grapholitini	Dichrorampha	simpliciana	attractant	A	A	A	A	A	B	A	A	A	A	A	A	B	A	A	A	A	A	A	A	A	A	A	A	A	A	A	A	A	A
66	Olethreutinae	Grapholitini	Dichrorampha	simulana	attractant	A	A	A	A	A	A	A	A	A	A	A	A	B	A	A	A	A	A	A	A	A	A	A	A	A	A	A	A	A	A
67	Olethreutinae	Grapholitini	Ecdytolopha	aurantiana	pheromone	A	A	A	A	C	A	A	A	A	A	A	A	A	A	A	A	A	A	A	A	A	A	A	A	A	A	A	A	A	A
68	Olethreutinae	Grapholitini	Ecdytolopha	insiticiana	attractant	A	A	A	A	B	A	A	A	A	A	A	A	A	A	A	A	A	A	A	A	A	A	A	A	A	A	A	A	A	A
69	Olethreutinae	Grapholitini	Ecdytolopha	torticornis	pheromone	A	A	A	A	C	A	A	A	A	A	A	A	A	A	A	A	A	A	A	A	A	A	A	A	A	A	A	A	A	A
70	Olethreutinae	Grapholitini	Enarmonia	formosana	pheromone	A	C	A	A	A	C	A	A	A	A	A	A	C	A	A	A	A	A	A	A	A	A	A	A	A	A	A	A	A	A
71	Olethreutinae	Grapholitini	Grapholita	caerulana	attractant	A	A	A	A	A	A	A	A	A	A	A	B	A	A	A	A	A	A	A	A	A	A	A	A	A	A	A	A	A	A
72	Olethreutinae	Grapholitini	Grapholita	compositella	attractant	A	A	A	A	A	A	A	A	A	A	A	B	A	A	A	A	A	A	A	A	A	A	A	A	A	A	A	A	A	A
73	Olethreutinae	Grapholitini	Grapholita	conversana	attractant	A	A	A	A	A	A	A	A	A	A	A	B	A	A	A	A	A	A	A	A	A	A	A	A	A	A	A	A	A	A
74	Olethreutinae	Grapholitini	Grapholita	decolorana	pheromone	A	A	A	A	A	A	A	A	A	A	A	A	A	A	C	A	A	A	A	A	A	A	A	A	A	A	A	A	A	A
75	Olethreutinae	Grapholitini	Grapholita	dimorpha	pheromone	A	A	A	A	C	A	A	A	A	A	A	A	A	A	A	A	A	A	A	A	A	A	A	A	A	A	A	A	A	A
76	Olethreutinae	Grapholitini	Grapholita	endrosias	attractant	A	A	A	B	A	A	A	A	A	A	A	A	A	A	A	A	A	A	A	A	A	A	A	A	A	A	A	A	A	A
77	Olethreutinae	Grapholitini	Grapholita	funebrana	pheromone	A	A	A	A	C	A	A	A	A	A	A	A	A	A	A	A	A	A	C	A	A	A	A	A	A	A	A	A	A	A
78	Olethreutinae	Grapholitini	Grapholita	gemmiferana	attractant	A	A	A	A	A	A	A	A	A	A	A	B	A	A	A	A	A	A	A	A	A	A	A	A	A	A	A	A	A	A
79	Olethreutinae	Grapholitini	Grapholita	inopinata	pheromone	A	A	A	A	C	A	A	A	A	A	A	A	A	A	A	A	A	A	A	A	A	A	A	A	A	A	A	A	A	A
80	Olethreutinae	Grapholitini	Grapholita	janthinana	attractant	A	A	A	A	B	A	A	A	A	A	A	A	A	A	A	A	A	A	A	A	A	A	A	A	A	A	A	A	A	A
81	Olethreutinae	Grapholitini	Grapholita	libertina	attractant	A	A	A	A	B	A	A	A	A	A	A	A	A	A	A	A	A	A	A	A	A	A	A	A	A	A	A	A	A	A
82	Olethreutinae	Grapholitini	Grapholita	lobarzewski	pheromone	A	A	A	A	C	A	A	A	A	A	A	A	A	A	A	A	A	A	A	A	A	A	A	A	A	A	A	A	A	A
83	Olethreutinae	Grapholitini	Grapholita	lunatana	attractant	A	A	A	A	A	A	A	A	A	A	A	B	A	A	A	A	A	A	A	A	A	A	A	A	A	A	A	A	A	A
84	Olethreutinae	Grapholitini	Grapholita	molesta	pheromone	A	A	A	A	C	A	A	A	A	A	A	A	A	A	A	A	A	A	A	A	A	A	A	A	A	A	A	A	A	A
85	Olethreutinae	Grapholitini	Grapholita	packardii	attractant	A	A	A	A	B	A	A	A	A	A	A	A	A	A	A	A	A	A	A	A	A	A	A	A	A	A	A	A	A	A
86	Olethreutinae	Grapholitini	Grapholita	prunivora	attractant	A	A	A	A	B	A	A	A	A	A	A	A	A	A	A	A	A	A	A	A	A	A	A	A	A	A	A	A	A	A
87	Olethreutinae	Grapholitini	Grapholita	tenebrosana	attractant	A	A	A	A	B	A	A	A	A	A	A	A	A	A	A	A	A	A	A	A	A	A	A	A	A	A	A	A	A	A
88	Olethreutinae	Grapholitini	Griselda	myrtillana	attractant	A	A	A	A	A	A	A	A	A	A	A	A	A	A	A	A	A	A	A	B	A	A	A	A	A	A	A	A	A	A
89	Olethreutinae	Grapholitini	Gypsonoma	aceriana	attractant	A	A	A	A	A	A	B	A	A	A	A	A	A	A	A	A	A	A	A	A	A	A	A	A	A	A	A	A	A	A
90	Olethreutinae	Grapholitini	Gypsonoma	dealbana	attractant	A	A	A	A	B	B	B	A	A	A	A	A	A	A	A	A	A	A	A	B	A	A	A	A	A	A	A	A	A	A
91	Olethreutinae	Grapholitini	Gypsonoma	minutana	attractant	A	A	A	A	A	A	A	A	A	A	A	A	A	A	A	A	A	A	B	B	A	A	A	A	A	A	A	A	A	A
92	Olethreutinae	Grapholitini	Gypsonoma	oppressana	attractant	A	A	A	A	A	B	A	A	A	A	A	A	B	A	A	A	A	A	A	A	A	A	A	A	A	A	A	A	A	A
93	Olethreutinae	Grapholitini	Gypsonoma	sociana	attractant	A	A	A	A	A	B	A	A	A	A	A	A	A	A	A	A	A	A	A	A	A	A	A	A	A	A	A	A	A	A
94	Olethreutinae	Grapholitini	Leguminivora	glycinivorella	pheromone	A	A	A	A	A	A	A	A	A	A	A	C	A	A	A	A	A	A	A	A	A	A	A	A	A	A	A	A	A	A
95	Olethreutinae	Grapholitini	Matsumuraeses	falcana	pheromone	A	A	A	A	C	A	C	A	A	A	C	C	A	A	A	A	A	A	C	A	A	A	A	A	A	A	A	A	A	A
96	Olethreutinae	Grapholitini	Matsumuraeses	ussuriensis	attractant	A	A	A	A	B	A	A	A	A	A	A	A	A	A	A	A	A	A	A	A	A	A	A	A	A	A	A	A	A	A
97	Olethreutinae	Grapholitini	Melissopus	latiferreanus	pheromone	A	A	A	A	A	A	A	A	A	A	A	C	A	A	A	A	A	A	A	A	A	A	A	A	A	A	A	A	A	A
98	Olethreutinae	Grapholitini	Pammene	albuginana	attractant	A	A	A	A	B	A	A	A	A	A	A	A	A	A	A	A	A	A	A	A	A	A	A	A	A	A	A	A	A	A
99	Olethreutinae	Grapholitini	Pammene	amygdalana	attractant	A	A	A	A	B	A	A	A	A	A	A	A	A	A	A	A	A	A	A	A	A	A	A	A	A	A	A	A	A	A
100	Olethreutinae	Grapholitini	Pammene	argyrana	attractant	A	A	A	A	B	A	A	A	A	A	A	A	A	A	A	A	A	A	A	A	A	A	A	A	A	A	A	A	A	A
101	Olethreutinae	Grapholitini	Pammene	aurana	attractant	A	A	A	A	B	A	A	A	A	A	A	A	A	A	A	A	A	A	A	A	A	A	A	A	A	A	A	A	A	A
102	Olethreutinae	Grapholitini	Pammene	aurantiana	attractant	A	A	A	A	B	A	A	A	A	A	A	A	A	A	A	A	A	A	A	A	A	A	A	A	A	A	A	A	A	A
103	Olethreutinae	Grapholitini	Pammene	aurita	attractant	A	A	A	A	B	A	A	A	A	A	A	A	A	A	A	A	A	A	A	B	A	A	A	A	A	A	A	A	A	A
104	Olethreutinae	Grapholitini	Pammene	dumetana	attractant	A	A	A	A	B	A	A	A	A	A	A	A	A	A	A	A	A	A	A	A	A	A	A	A	A	A	A	A	A	A
105	Olethreutinae	Grapholitini	Pammene	fasciana	pheromone	A	A	A	A	C	A	A	A	A	A	A	A	A	A	A	A	A	A	A	A	A	A	A	A	A	A	A	A	A	A
106	Olethreutinae	Grapholitini	Pammene	gallicana	attractant	A	A	A	A	B	A	A	A	A	A	A	A	A	A	A	A	A	A	A	A	A	A	A	A	A	A	A	A	A	A
107	Olethreutinae	Grapholitini	Pammene	gallicolana	attractant	A	A	A	A	B	A	A	A	A	A	A	A	A	A	A	A	A	A	A	A	A	A	A	A	A	A	A	A	A	A
108	Olethreutinae	Grapholitini	Pammene	inquilina	attractant	A	A	A	A	B	A	A	A	A	A	A	A	A	A	A	A	A	A	A	A	A	A	A	A	A	A	A	A	A	A
109	Olethreutinae	Grapholitini	Pammene	insulana	attractant	A	A	A	A	B	A	A	A	A	A	A	A	A	A	A	A	A	A	A	A	A	A	A	A	A	A	A	A	A	A
110	Olethreutinae	Grapholitini	Pammene	juniperana	attractant	A	A	A	A	B	A	A	A	A	A	A	A	A	A	A	A	A	A	A	A	A	A	A	A	A	A	A	A	A	A
111	Olethreutinae	Grapholitini	Pammene	nemorosa	attractant	A	A	A	A	B	A	A	A	A	A	A	A	A	A	A	A	A	A	A	A	A	A	A	A	A	A	A	A	A	A
112	Olethreutinae	Grapholitini	Pammene	obscurana	attractant	A	A	A	A	B	A	A	A	A	A	A	A	A	A	A	A	A	A	A	A	A	A	A	A	A	A	A	A	A	A
113	Olethreutinae	Grapholitini	Pammene	populana	attractant	A	A	A	A	B	A	A	A	A	A	A	A	A	A	A	A	A	A	A	A	A	A	A	A	A	A	A	A	A	A
114	Olethreutinae	Grapholitini	Pammene	querceti	attractant	A	A	A	A	B	A	A	A	A	A	A	A	A	A	A	A	A	A	A	A	A	A	A	A	A	A	A	A	A	A
115	Olethreutinae	Grapholitini	Pammene	regiana	attractant	A	A	A	A	B	A	B	A	A	A	A	A	A	A	A	A	A	A	A	A	A	A	A	A	A	A	A	A	A	A
116	Olethreutinae	Grapholitini	Pammene	rhediella	attractant	A	A	A	A	B	A	B	A	A	A	A	B	A	A	A	A	A	A	A	A	A	A	A	A	A	A	A	A	A	A
117	Olethreutinae	Grapholitini	Pammene	spendidulana	attractant	A	A	A	A	B	A	A	A	A	A	A	A	A	A	A	A	A	A	A	A	A	A	A	A	A	A	A	A	A	A
118	Olethreutinae	Grapholitini	Pammene	spiniana	attractant	A	A	A	A	B	A	B	A	A	A	A	A	A	A	A	A	A	A	A	A	A	A	A	A	A	A	A	A	A	A
119	Olethreutinae	Grapholitini	Pammene	suspectana	attractant	A	A	A	A	B	A	A	A	A	A	A	A	A	A	A	A	A	A	A	A	A	A	A	A	A	A	A	A	A	A
120	Olethreutinae	Grapholitini	Sereda	tautana	attractant	A	A	A	A	A	A	A	A	A	A	A	B	A	A	A	A	A	A	A	A	A	A	A	A	A	A	A	A	A	A
121	Olethreutinae	Grapholitini	Strophedra	nitidana	attractant	A	A	A	A	B	A	A	A	A	A	A	A	A	A	A	A	A	A	A	A	A	A	A	A	A	A	A	A	A	A
122	Olethreutinae	Grapholitini	Strophedra	quercivora	attractant	A	A	A	A	B	A	A	A	A	A	A	A	A	A	A	A	A	A	A	A	A	A	A	A	A	A	A	A	A	A
123	Olethreutinae	Grapholitini	Strophedra	weirana	attractant	A	A	A	A	B	A	A	A	A	A	A	A	A	A	A	A	A	A	A	A	A	A	A	A	A	A	A	A	A	A
124	Olethreutinae	Eucosmini	Ancylis	achatana	attractant	A	A	A	A	A	B	A	A	A	A	A	A	A	A	A	A	A	A	A	A	A	A	A	A	A	A	A	A	A	A
125	Olethreutinae	Eucosmini	Ancylis	albafascia	attractant	A	A	A	A	A	B	A	A	A	A	A	A	A	A	A	A	A	A	A	A	A	A	A	A	A	A	A	A	A	A
126	Olethreutinae	Eucosmini	Ancylis	apicella	attractant	A	A	A	A	B	B	A	A	A	A	A	A	A	A	A	A	A	A	A	A	A	A	A	A	A	A	A	A	A	A
127	Olethreutinae	Eucosmini	Ancylis	burgessiana	attractant	A	A	A	A	A	B	A	A	A	A	A	A	A	A	A	A	A	A	A	A	A	A	A	A	A	A	A	A	A	A
128	Olethreutinae	Eucosmini	Ancylis	columbiana	attractant	A	A	A	A	A	B	A	A	A	A	A	A	A	A	A	A	A	A	A	A	A	A	A	A	A	A	A	A	A	A
129	Olethreutinae	Eucosmini	Ancylis	geminana	attractant	A	A	A	A	A	B	A	A	A	A	A	A	A	A	A	A	A	A	A	A	A	A	A	A	A	A	A	A	A	A
130	Olethreutinae	Eucosmini	Ancylis	mediofasciana	attractant	A	A	A	A	A	B	A	A	A	A	A	A	A	A	A	A	A	A	A	A	A	A	A	A	A	A	A	A	A	A
131	Olethreutinae	Eucosmini	Ancylis	nubeculana	attractant	A	A	A	A	A	B	A	A	A	A	A	A	A	A	A	A	A	A	A	A	A	A	A	A	A	A	A	A	A	A
132	Olethreutinae	Eucosmini	Ancylis	pacificana	attractant	A	A	A	A	A	B	A	A	A	A	A	A	A	A	A	A	A	A	A	A	A	A	A	A	A	A	A	A	A	A
133	Olethreutinae	Eucosmini	Ancylis	sativa	pheromone	A	A	A	C	A	C	A	A	A	A	A	A	A	A	A	A	A	A	A	A	A	A	A	A	A	A	A	A	A	A
134	Olethreutinae	Eucosmini	Ancylis	selenana	attractant	A	A	A	A	A	A	A	A	A	A	A	A	B	A	A	A	A	A	A	A	A	A	A	A	A	A	A	A	A	A
135	Olethreutinae	Eucosmini	Ancylis	simuloides	attractant	A	A	A	A	A	B	A	A	A	A	A	A	A	A	A	A	A	A	A	A	A	A	A	A	A	A	A	A	A	A
136	Olethreutinae	Eucosmini	Ancylis	uncella	attractant	A	A	A	A	A	B	A	A	A	A	A	A	A	A	A	A	A	A	A	A	A	A	A	A	A	A	A	A	A	A
137	Olethreutinae	Eucosmini	Aphania	auricristana	attractant	A	A	A	A	A	A	A	A	A	A	A	A	A	A	A	A	B	A	A	A	A	A	A	A	A	A	A	A	A	A
138	Olethreutinae	Eucosmini	Aphania	infida	attractant	A	A	A	A	B	A	A	A	A	A	A	A	A	A	A	A	A	A	A	A	A	A	A	A	A	A	A	A	A	A
139	Olethreutinae	Eucosmini	Barbara	colfaxiana	pheromone	A	A	A	A	A	C	A	A	A	A	A	A	A	A	A	A	A	A	A	A	A	A	A	A	A	A	A	A	A	A
140	Olethreutinae	Eucosmini	Barbara	mappana	attractant	A	A	A	A	A	B	A	A	A	A	A	A	A	A	A	A	A	A	A	A	A	A	A	A	A	A	A	A	A	A
141	Olethreutinae	Eucosmini	Blastesthia	posticana	pheromone	A	A	A	A	A	C	A	A	A	A	A	A	A	A	A	A	A	A	A	A	A	A	A	A	A	A	A	A	A	A
142	Olethreutinae	Eucosmini	Blastesthia	turionella	attractant	A	A	A	A	A	B	A	A	A	A	A	A	A	A	A	A	A	A	A	A	A	A	A	A	A	A	A	A	A	A
143	Olethreutinae	Eucosmini	Epiblema	confusana	attractant	A	A	A	A	A	A	A	A	A	A	A	B	A	A	A	A	A	A	A	A	A	A	A	A	A	A	A	A	A	A
144	Olethreutinae	Eucosmini	Epiblema	desertana	attractant	A	A	A	A	B	A	A	A	A	A	A	A	A	A	A	A	A	A	A	A	A	A	A	A	A	A	A	A	A	A
145	Olethreutinae	Eucosmini	Epiblema	farfarae	attractant	A	A	A	A	A	A	A	A	A	A	A	B	A	A	A	A	A	A	A	A	A	A	A	A	A	A	A	A	A	A
146	Olethreutinae	Eucosmini	Epiblema	foenella	pheromone	A	A	A	A	C	A	A	A	A	A	A	C	A	A	A	A	A	A	A	A	A	A	A	A	A	A	A	A	A	A
147	Olethreutinae	Eucosmini	Epiblema	fuchsiana	attractant	A	A	A	A	A	A	A	A	A	A	A	B	A	A	A	A	A	A	A	A	A	A	A	A	A	A	A	A	A	A
148	Olethreutinae	Eucosmini	Epiblema	hepaticana	attractant	A	A	A	A	B	A	A	A	A	A	A	A	A	A	A	A	A	A	A	A	A	A	A	A	A	A	A	A	A	A
149	Olethreutinae	Eucosmini	Epiblema	resumptana	attractant	A	A	A	A	A	B	A	A	A	A	A	A	A	A	A	A	A	A	A	A	A	A	A	A	A	A	A	A	A	A
150	Olethreutinae	Eucosmini	Epiblema	scudderiana	attractant	A	A	A	A	B	A	A	A	A	A	A	A	A	A	A	A	A	A	A	A	A	A	A	A	A	A	A	A	A	A
151	Olethreutinae	Eucosmini	Epiblema	scutulana	attractant	A	A	A	A	B	A	A	A	A	A	A	B	A	A	A	A	A	A	A	A	A	A	A	A	A	A	A	A	A	A
152	Olethreutinae	Eucosmini	Epinotia	aporema	pheromone	A	A	A	A	A	A	A	A	A	A	C	A	A	A	A	A	A	A	A	A	A	A	A	A	A	A	A	A	A	A
153	Olethreutinae	Eucosmini	Epinotia	atristriga	attractant	A	A	A	B	A	A	A	A	A	A	A	A	A	A	A	A	A	A	A	A	A	A	A	A	A	A	A	A	A	A
154	Olethreutinae	Eucosmini	Epinotia	columbia	attractant	A	A	A	A	A	B	A	A	A	A	A	A	A	A	A	A	A	A	A	A	A	A	A	A	A	A	A	A	A	A
155	Olethreutinae	Eucosmini	Eucosma	aemulana	attractant	A	A	A	A	A	A	A	A	A	A	A	B	A	A	A	A	A	A	A	A	A	A	A	A	A	A	A	A	A	A
156	Olethreutinae	Eucosmini	Eucosma	agnotana	attractant	A	A	A	A	A	A	A	A	A	A	A	B	A	A	A	A	A	A	A	A	A	A	A	A	A	A	A	A	A	A
157	Olethreutinae	Eucosmini	Eucosma	bobana	attractant	A	A	A	A	A	B	A	A	A	A	A	A	A	A	A	A	A	A	A	A	A	A	A	A	A	A	A	A	A	A
158	Olethreutinae	Eucosmini	Eucosma	campoliliana	attractant	A	A	A	A	A	A	A	A	A	A	A	B	A	A	A	A	A	A	A	A	A	A	A	A	A	A	A	A	A	A
159	Olethreutinae	Eucosmini	Eucosma	cana	attractant	A	A	A	A	B	A	A	A	A	A	A	B	A	A	A	A	A	A	A	A	A	A	A	A	A	A	A	A	A	A
160	Olethreutinae	Eucosmini	Eucosma	coniogramma	pheromone	A	A	A	A	A	C	A	A	A	A	A	A	A	A	A	A	A	A	A	A	A	A	A	A	A	A	A	A	A	A
161	Olethreutinae	Eucosmini	Eucosma	cumulana	attractant	A	A	A	A	A	A	A	A	A	A	A	B	A	A	A	A	A	A	A	A	A	A	A	A	A	A	A	A	A	A
162	Olethreutinae	Eucosmini	Eucosma	derelicta	attractant	A	A	A	A	A	A	A	A	A	A	B	A	A	A	A	A	A	A	A	A	A	A	A	A	A	A	A	A	A	A
163	Olethreutinae	Eucosmini	Eucosma	gloriola	attractant	A	A	A	A	A	B	A	A	A	A	A	A	A	A	A	A	A	A	A	A	A	A	A	A	A	A	A	A	A	A
164	Olethreutinae	Eucosmini	Eucosma	hohenwartiana	attractant	A	A	A	A	A	A	A	A	A	A	A	B	A	A	A	A	A	A	A	A	A	A	A	A	A	A	A	A	A	A
165	Olethreutinae	Eucosmini	Eucosma	monitorana	attractant	A	A	A	A	A	B	A	A	A	A	A	A	A	A	A	A	A	A	A	A	A	A	A	A	A	A	A	A	A	A
166	Olethreutinae	Eucosmini	Eucosma	nigromaculana	attractant	A	A	A	A	A	A	A	A	A	A	A	B	A	A	A	A	A	A	A	A	A	A	A	A	A	A	A	A	A	A
167	Olethreutinae	Eucosmini	Eucosma	notanthes	pheromone	A	A	A	A	C	A	A	A	A	A	A	A	A	A	A	A	A	A	A	A	A	A	A	A	A	A	A	A	A	A
168	Olethreutinae	Eucosmini	Eucosma	oemulana	attractant	A	A	A	A	A	A	A	A	A	A	A	B	A	A	A	A	A	A	A	A	A	A	A	A	A	A	A	A	A	A
169	Olethreutinae	Eucosmini	Eucosma	ponderosa	attractant	A	A	A	A	A	B	A	A	A	A	A	A	A	A	A	A	A	A	A	A	A	A	A	A	A	A	A	A	A	A
170	Olethreutinae	Eucosmini	Eucosma	pupillana	attractant	A	A	A	A	A	A	A	A	A	A	A	B	A	A	A	A	A	A	A	A	A	A	A	A	A	A	A	A	A	A
171	Olethreutinae	Eucosmini	Eucosma	recissoriana	attractant	A	A	A	A	A	B	A	A	A	A	A	A	A	A	A	A	A	A	A	A	A	A	A	A	A	A	A	A	A	A
172	Olethreutinae	Eucosmini	Eucosma	scorzonerana	attractant	A	A	A	A	A	A	A	A	A	A	A	B	A	A	A	A	A	A	A	A	A	A	A	A	A	A	A	A	A	A
173	Olethreutinae	Eucosmini	Eucosma	scutana	attractant	A	A	A	A	A	A	A	A	A	A	A	B	A	A	A	A	A	A	A	A	A	A	A	A	A	A	A	A	A	A
174	Olethreutinae	Eucosmini	Eucosma	sonomana	pheromone	A	A	A	A	A	C	A	A	A	A	A	A	A	A	A	A	A	A	A	A	A	A	A	A	A	A	A	A	A	A
175	Olethreutinae	Eucosmini	Eucosma	tocullionana	attractant	A	A	A	A	A	B	A	A	A	A	A	A	A	A	A	A	A	A	A	A	A	A	A	A	A	A	A	A	A	A
176	Olethreutinae	Eucosmini	Eucosma	urbana	attractant	A	A	A	A	A	A	A	A	A	A	A	B	A	A	A	A	A	A	A	A	A	A	A	A	A	A	A	A	A	A
177	Olethreutinae	Eucosmini	Eucosma	womonana	pheromone	A	A	C	C	A	A	A	A	A	A	C	A	A	A	A	A	A	A	A	A	A	A	A	A	A	A	A	A	A	A
178	Olethreutinae	Eucosmini	Eucosmomorpha	albersana	attractant	A	A	A	A	A	B	A	A	A	A	A	A	A	A	A	A	A	A	A	A	A	A	A	A	A	A	A	A	A	A
179	Olethreutinae	Eucosmini	Gravitarmata	margarotana	pheromone	A	A	A	A	A	C	A	A	A	A	A	A	A	A	A	A	A	A	A	C	A	A	A	A	A	A	A	A	A	A
180	Olethreutinae	Eucosmini	Gretchena	bolliana	attractant	A	A	A	A	B	A	A	A	A	A	A	A	A	A	A	A	A	A	A	A	A	A	A	A	A	A	A	A	A	A
181	Olethreutinae	Eucosmini	Gretchena	semialba	attractant	A	A	A	A	A	A	A	A	A	A	A	A	A	A	A	A	A	A	A	B	A	A	A	A	A	A	A	A	A	A
182	Olethreutinae	Eucosmini	Notocelia	cynosbatella	attractant	A	A	A	A	A	A	A	A	A	A	A	A	A	A	A	A	A	A	A	A	A	A	B	A	A	A	A	A	A	A
183	Olethreutinae	Eucosmini	Notocelia	incarnatana	attractant	A	A	A	A	A	A	A	A	A	A	A	A	A	A	A	A	A	A	A	A	A	A	B	A	A	A	A	A	A	A
184	Olethreutinae	Eucosmini	Notocelia	purpurissatana	attractant	A	A	A	A	A	A	A	A	A	A	A	A	A	A	A	A	A	A	A	A	A	A	B	A	A	A	A	A	A	A
185	Olethreutinae	Eucosmini	Notocelia	roborana	pheromone	A	A	A	A	A	A	A	A	A	A	A	C	A	A	A	A	A	A	C	A	A	A	A	A	A	A	A	A	A	A
186	Olethreutinae	Eucosmini	Notocelia	rosaecolana	attractant	A	A	A	A	A	A	A	A	A	A	A	B	A	A	A	A	A	A	A	A	A	A	A	A	A	A	A	A	A	A
187	Olethreutinae	Eucosmini	Notocelia	suffusana	attractant	A	A	A	A	B	A	B	A	A	A	A	A	A	A	A	A	A	A	A	A	A	A	A	A	A	A	A	A	A	A
188	Olethreutinae	Eucosmini	Notocelia	trimaculana	attractant	A	A	A	A	A	A	A	A	A	A	A	A	A	A	A	A	A	A	A	A	A	A	B	A	A	A	A	A	A	A
189	Olethreutinae	Eucosmini	Notocelia	uddmanniana	pheromone	A	A	A	A	A	A	A	A	A	A	A	A	A	A	A	A	A	A	C	A	A	A	C	A	A	A	A	A	A	A
190	Olethreutinae	Eucosmini	Pelochrista	scintillana_randana	attractant	A	A	A	A	B	A	A	A	A	A	A	B	A	A	A	A	A	A	A	A	A	A	A	A	A	A	A	A	A	A
191	Olethreutinae	Eucosmini	Petrova	albicapitana	pheromone	A	A	A	A	A	A	A	A	A	A	C	A	A	A	A	A	A	A	A	A	A	A	A	A	A	A	A	A	A	A
192	Olethreutinae	Eucosmini	Petrova	burkeana	attractant	A	A	A	A	A	A	A	A	A	A	A	B	A	A	A	A	A	A	A	A	A	A	A	A	A	A	A	A	A	A
193	Olethreutinae	Eucosmini	Petrova	luculentana	attractant	A	A	A	B	A	B	A	A	A	A	A	A	A	A	A	A	A	A	A	A	A	A	A	A	A	A	A	A	A	A
194	Olethreutinae	Eucosmini	Petrova	metallica	pheromone	A	A	A	A	A	C	A	A	A	A	C	A	A	A	A	A	A	A	A	A	A	A	A	A	A	A	A	A	A	A
195	Olethreutinae	Eucosmini	Petrova	picicolana	attractant	A	A	A	A	A	B	A	A	A	A	A	A	A	A	A	A	A	A	A	A	A	A	A	A	A	A	A	A	A	A
196	Olethreutinae	Eucosmini	Petrova	resinella	attractant	A	A	A	A	A	B	A	A	A	A	A	A	A	A	A	A	A	A	A	A	A	A	A	A	A	A	A	A	A	A
197	Olethreutinae	Eucosmini	Phaneta	alterana	attractant	A	A	A	A	A	A	B	A	A	A	A	B	A	A	A	A	A	A	A	A	A	A	A	A	A	A	A	A	A	A
198	Olethreutinae	Eucosmini	Phaneta	columbiana	attractant	A	A	A	A	A	A	A	A	A	A	A	B	A	A	A	A	A	A	A	A	A	A	A	A	A	A	A	A	A	A
199	Olethreutinae	Eucosmini	Phaneta	latens	attractant	A	A	A	A	A	A	A	A	A	A	A	B	A	A	A	A	A	A	A	A	A	A	A	A	A	A	A	A	A	A
200	Olethreutinae	Eucosmini	Phaneta	ochroterminana	attractant	A	A	A	A	A	A	A	A	A	A	A	B	A	A	A	A	A	A	A	A	A	A	A	A	A	A	A	A	A	A
201	Olethreutinae	Eucosmini	Phaneta	roseoterminana	attractant	A	A	A	A	A	A	A	A	A	A	A	B	A	A	A	A	A	A	A	A	A	A	A	A	A	A	A	A	A	A
202	Olethreutinae	Eucosmini	Proteoteras	crescentana	pheromone	A	A	A	A	C	A	A	A	A	A	A	A	A	A	A	A	A	A	A	A	A	A	A	A	A	A	A	A	A	A
203	Olethreutinae	Eucosmini	Proteoteras	willingana	pheromone	A	A	A	A	C	A	A	A	A	A	A	A	A	A	A	A	A	A	A	A	A	A	A	A	A	A	A	A	A	A
204	Olethreutinae	Eucosmini	Pseudexentera	mali	pheromone	A	A	A	A	A	A	A	A	A	A	A	A	A	A	A	A	A	A	A	A	A	A	A	A	A	A	A	A	A	C
205	Olethreutinae	Eucosmini	Pseudexentera	maracana	attractant	A	A	A	A	B	A	A	A	A	A	A	A	A	A	A	A	A	A	A	A	A	A	A	A	A	A	A	A	A	A
206	Olethreutinae	Eucosmini	Pseudexentera	oregonana	pheromone	A	A	A	A	A	A	A	A	A	A	A	A	A	A	A	A	C	A	A	A	A	A	A	A	A	A	A	A	A	A
207	Olethreutinae	Eucosmini	Pseudexentera	spoliana	pheromone	A	A	A	A	A	A	A	A	A	A	A	A	A	A	A	A	A	A	A	A	A	A	A	A	A	A	C	A	C	A
208	Olethreutinae	Eucosmini	Retinia	perangustana	attractant	A	A	A	A	B	B	A	A	A	A	A	A	A	A	A	A	A	A	A	B	A	A	A	A	A	A	A	A	A	A
209	Olethreutinae	Eucosmini	Retinia	resinella	attractant	A	A	A	A	A	B	A	A	A	A	A	A	A	A	A	A	A	A	A	B	A	A	A	A	A	A	A	A	A	A
210	Olethreutinae	Eucosmini	Rhopobota	naevana	pheromone	A	A	A	A	A	C	A	A	A	A	A	A	A	A	A	A	A	A	A	C	A	A	A	A	A	A	A	A	A	A
211	Olethreutinae	Eucosmini	Rhopobota	ustomaculana	attractant	A	A	A	A	A	B	A	A	A	A	A	A	A	A	A	A	A	A	A	A	A	A	A	A	A	A	A	A	A	A
212	Olethreutinae	Eucosmini	Rhyacionia	adana	attractant	A	A	A	A	A	B	A	A	A	A	A	A	A	A	A	A	A	A	A	A	A	A	A	A	A	A	A	A	A	A
213	Olethreutinae	Eucosmini	Rhyacionia	buoliana	pheromone	A	A	A	A	A	C	A	A	A	A	A	A	A	A	A	A	A	A	A	A	A	A	A	A	A	A	A	A	A	A
214	Olethreutinae	Eucosmini	Rhyacionia	busckana	attractant	A	A	A	A	A	B	A	A	A	A	A	B	A	A	A	A	A	A	A	A	A	A	A	A	A	A	A	A	A	A
215	Olethreutinae	Eucosmini	Rhyacionia	bushnell	attractant	A	A	A	B	A	B	A	A	A	A	A	A	A	A	A	A	A	A	A	A	A	A	A	A	A	A	A	A	A	A
216	Olethreutinae	Eucosmini	Rhyacionia	duplana	attractant	A	A	A	A	A	B	A	A	A	A	A	A	A	A	A	A	A	A	A	A	A	A	A	A	A	A	A	A	A	A
217	Olethreutinae	Eucosmini	Rhyacionia	duplana_stimulata	attractant	A	A	A	A	A	A	A	A	A	A	A	B	A	A	A	A	A	A	A	A	A	A	A	A	A	A	A	A	A	A
218	Olethreutinae	Eucosmini	Rhyacionia	frustrana	pheromone	A	A	A	A	A	C	A	A	A	A	A	A	C	A	A	A	A	A	A	A	A	A	A	A	A	A	A	A	A	A
219	Olethreutinae	Eucosmini	Rhyacionia	fumosana	attractant	A	A	A	A	A	A	A	A	A	A	A	B	A	A	A	A	A	A	A	A	A	A	A	A	A	A	A	A	A	A
220	Olethreutinae	Eucosmini	Rhyacionia	granti	attractant	A	A	A	A	A	A	A	A	A	A	A	B	A	A	A	A	A	A	A	A	A	A	A	A	A	A	A	A	A	A
221	Olethreutinae	Eucosmini	Rhyacionia	jenningsi	attractant	A	A	A	A	A	B	A	A	A	A	A	A	A	A	A	A	A	A	A	A	A	A	A	A	A	A	A	A	A	A
222	Olethreutinae	Eucosmini	Rhyacionia	monophylliana	attractant	A	A	A	A	A	B	A	A	A	A	A	A	A	A	A	A	A	A	A	A	A	A	A	A	A	A	A	A	A	A
223	Olethreutinae	Eucosmini	Rhyacionia	multilineata	attractant	A	A	A	A	A	B	A	A	A	A	A	A	A	A	A	A	A	A	A	A	A	A	A	A	A	A	A	A	A	A
224	Olethreutinae	Eucosmini	Rhyacionia	neomexicana	pheromone	A	A	A	A	A	C	A	A	A	A	A	A	A	A	A	A	A	A	A	A	A	A	A	A	A	A	A	A	A	A
225	Olethreutinae	Eucosmini	Rhyacionia	pasadenana	attractant	A	A	A	A	A	B	A	A	A	A	A	A	A	A	A	A	A	A	A	A	A	A	A	A	A	A	A	A	A	A
226	Olethreutinae	Eucosmini	Rhyacionia	pinivorana	attractant	A	A	A	A	A	A	A	A	A	A	A	A	A	A	A	A	A	A	A	B	A	A	A	A	A	A	A	A	A	A
227	Olethreutinae	Eucosmini	Rhyacionia	rigidana	pheromone	A	A	A	A	A	A	A	A	A	A	A	C	A	A	A	A	A	A	A	A	A	A	A	A	A	A	A	A	A	A
228	Olethreutinae	Eucosmini	Rhyacionia	salmonicolor	attractant	A	A	A	A	A	B	A	A	A	A	A	A	A	A	A	A	A	A	A	A	A	A	A	A	A	A	A	A	A	A
229	Olethreutinae	Eucosmini	Rhyacionia	subtropica	pheromone	A	A	A	A	A	C	A	A	A	A	A	A	A	A	A	A	A	A	A	A	A	A	A	A	A	A	A	A	A	A
230	Olethreutinae	Eucosmini	Rhyacionia	zozana	pheromone	A	A	A	A	A	C	A	A	A	A	A	A	A	A	A	A	A	A	A	A	A	A	A	A	A	A	A	A	A	A
231	Olethreutinae	Eucosmini	Spilonota	laricana	pheromone	A	A	A	A	A	A	A	A	A	A	A	A	A	A	A	A	C	A	A	A	A	A	A	A	A	A	A	A	A	A
232	Olethreutinae	Eucosmini	Spilonota	ocellana	pheromone	A	A	A	A	A	A	A	A	A	A	A	A	A	A	A	A	C	A	A	A	A	A	A	A	A	A	A	A	A	A
233	Olethreutinae	Eucosmini	Strepsicrates	semicanella	pheromone	A	A	A	C	A	A	A	A	A	A	A	A	A	A	A	A	A	A	A	A	A	A	A	A	A	A	A	A	A	A
234	Olethreutinae	Eucosmini	Thiodia	alterana	attractant	A	A	A	A	A	A	B	A	A	A	A	A	A	A	A	A	A	A	A	A	A	A	A	A	A	A	A	A	A	A
235	Olethreutinae	Eucosmini	Zeiraphera	canadensis	pheromone	A	A	A	A	A	C	A	A	A	A	A	A	A	A	A	A	A	C	A	A	A	A	A	A	A	A	A	A	A	A
236	Olethreutinae	Eucosmini	Zeiraphera	diniana	pheromone	A	A	A	A	A	C	A	A	A	A	A	A	A	A	A	A	A	A	A	C	A	A	A	A	A	A	A	A	A	A
237	Olethreutinae	Eucosmini	Zeiraphera	griseana	attractant	A	A	A	A	A	B	A	A	A	A	A	A	A	A	A	A	A	A	A	B	A	A	A	A	A	A	A	A	A	A
238	Olethreutinae	Eucosmini	Zeiraphera	isertana	attractant	A	A	A	A	B	A	A	A	A	A	A	A	A	A	A	A	A	B	A	B	A	A	A	A	A	A	A	A	A	A
239	Olethreutinae	Eucosmini	Zeiraphera	unfortunana	pheromone	A	A	A	A	A	C	A	A	A	A	A	A	A	A	A	A	A	A	A	A	A	A	A	A	A	A	A	A	A	A
240	Olethreutinae	Endotheniini	Endothenia	benausopsis	attractant	A	A	A	A	A	A	A	A	A	A	A	A	A	A	A	A	A	A	B	A	A	A	A	A	A	A	A	A	A	A
241	Olethreutinae	Endotheniini	Endothenia	ericetana	attractant	A	A	A	A	A	A	A	A	A	A	A	A	A	A	A	A	A	A	B	A	A	A	A	A	A	A	A	A	A	A
242	Olethreutinae	Endotheniini	Endothenia	gentianeana	attractant	A	A	A	A	A	A	A	A	A	A	A	A	A	A	A	A	A	A	B	A	A	A	A	A	A	A	A	A	A	A
243	Olethreutinae	Endotheniini	Endothenia	nigricostana	attractant	A	A	A	A	A	A	A	A	A	A	A	A	A	A	A	A	A	A	A	B	A	A	A	A	A	A	A	A	A	A
244	Olethreutinae	Endotheniini	Endothenia	quadrimaculana	attractant	A	A	A	A	A	A	A	A	A	A	A	A	A	A	A	A	A	A	B	A	A	A	A	A	A	A	A	A	A	A
245	Olethreutinae	Endotheniini	Endothenia	ustulana	attractant	A	A	A	A	A	A	A	A	A	A	A	A	A	A	A	A	A	A	B	A	A	A	A	A	A	A	A	A	A	A
246	Olethreutinae	Olethreutini	Apotomis	auricristana	attractant	A	A	A	A	A	A	A	A	A	A	A	A	A	A	A	A	A	B	A	A	A	A	A	A	A	A	A	A	A	A
247	Olethreutinae	Olethreutini	Apotomis	betuletana	attractant	A	A	A	A	A	A	A	A	A	A	A	A	A	A	A	A	A	A	B	A	A	A	A	A	A	A	A	A	A	A
248	Olethreutinae	Olethreutini	Apotomis	capreana	attractant	A	A	A	A	A	A	A	A	A	A	A	A	A	A	A	A	A	A	A	B	A	A	A	A	A	A	A	A	A	A
249	Olethreutinae	Olethreutini	Apotomis	corticana	attractant	A	A	A	A	A	A	A	A	A	A	A	A	A	A	A	A	A	A	B	A	A	A	A	A	A	A	A	A	A	A
250	Olethreutinae	Olethreutini	Apotomis	infida	attractant	A	A	A	A	B	A	A	A	A	A	A	A	A	A	A	A	A	A	A	A	A	A	A	A	A	A	A	A	A	A
251	Olethreutinae	Olethreutini	Apotomis	lineana	attractant	A	A	A	A	B	B	A	A	A	A	A	A	A	A	A	A	A	A	A	A	A	A	A	A	A	A	A	A	A	A
252	Olethreutinae	Olethreutini	Apotomis	moestana	attractant	A	A	A	A	B	A	A	A	A	A	A	A	A	A	A	A	A	A	A	A	A	A	A	A	A	A	A	A	A	A
253	Olethreutinae	Olethreutini	Apotomis	turbidana	attractant	A	A	A	A	A	A	A	A	A	A	A	A	A	A	A	A	A	A	B	A	A	A	A	A	A	A	A	A	A	A
254	Olethreutinae	Olethreutini	Argyroploce	aurofasciana	attractant	A	A	A	A	A	A	B	A	A	A	A	A	A	A	A	A	A	A	A	A	A	A	A	A	A	A	A	A	A	A
255	Olethreutinae	Olethreutini	Argyroploce	mygindiana	attractant	A	A	A	A	A	A	A	A	A	A	A	A	A	A	A	A	B	A	A	A	A	A	A	A	A	A	A	A	A	A
256	Olethreutinae	Olethreutini	Argyroploce	schistaceana	attractant	A	A	A	A	A	B	A	A	A	A	A	A	A	A	A	A	A	A	A	A	A	A	A	A	A	A	A	A	A	A
257	Olethreutinae	Olethreutini	Aterpia	issikii	attractant	A	A	A	A	A	A	A	A	A	A	A	B	A	A	A	A	A	A	A	A	A	A	A	A	A	A	A	A	A	A
258	Olethreutinae	Olethreutini	Bactra	lancealana	attractant	A	A	A	A	A	A	A	A	A	A	A	A	A	A	A	A	A	A	B	A	A	A	A	A	A	A	A	A	A	A
259	Olethreutinae	Olethreutini	Bactra	verutana	pheromone	A	A	A	A	A	A	A	A	A	A	A	A	A	A	A	A	A	A	C	A	A	A	A	A	A	A	A	A	A	A
260	Olethreutinae	Olethreutini	Celypha	lacunana	attractant	A	A	A	A	B	A	A	A	A	A	A	B	A	A	A	A	A	A	A	A	A	A	A	A	A	A	A	A	A	A
261	Olethreutinae	Olethreutini	Celypha	pseudolexicola	pheromone	A	A	A	A	A	C	C	A	A	A	A	A	A	A	A	A	A	A	A	A	A	A	A	A	A	A	A	A	A	A
262	Olethreutinae	Olethreutini	Celypha	purpurana	attractant	A	A	A	A	B	A	A	A	A	A	A	A	A	A	A	A	A	A	A	A	A	A	A	A	A	A	A	A	A	A
263	Olethreutinae	Olethreutini	Celypha	rosaceana	attractant	A	A	A	A	B	A	A	A	A	A	A	A	A	A	A	A	A	A	A	A	A	A	A	A	A	A	A	A	A	A
264	Olethreutinae	Olethreutini	Celypha	rurestrana	attractant	A	A	A	A	B	A	A	A	A	A	A	A	A	A	A	A	A	A	A	A	A	A	A	A	A	A	A	A	A	A
265	Olethreutinae	Olethreutini	Celypha	striana	attractant	A	A	A	A	B	A	A	A	A	A	A	A	A	A	A	A	A	A	A	A	A	A	A	A	A	A	A	A	A	A
266	Olethreutinae	Olethreutini	Cymolomia	hartigiana	attractant	A	A	A	A	A	A	B	A	A	A	A	A	A	A	A	A	A	A	A	A	A	A	A	A	A	A	A	A	A	A
267	Olethreutinae	Olethreutini	Endopiza	caraduana	attractant	A	A	A	A	A	B	A	A	A	A	A	A	A	A	A	A	A	A	A	A	A	A	A	A	A	A	A	A	A	A
268	Olethreutinae	Olethreutini	Endopiza	viteana	pheromone	A	A	A	A	A	C	A	A	A	A	A	A	A	A	A	A	A	A	A	C	A	A	A	A	A	A	A	A	A	A
269	Olethreutinae	Olethreutini	Episimus	argutanus	attractant	A	A	A	A	A	B	A	A	A	A	A	A	A	A	A	A	A	A	A	A	A	A	A	A	A	A	A	A	A	A
270	Olethreutinae	Olethreutini	Exartema	appendiceum	attractant	A	A	A	A	A	A	A	A	A	A	A	A	A	A	A	A	A	B	A	A	A	A	A	A	A	A	A	A	A	A
271	Olethreutinae	Olethreutini	Exartema	fusticanum	attractant	A	A	A	B	A	A	A	A	A	A	A	A	A	A	A	A	A	A	A	A	A	A	A	A	A	A	A	A	A	A
272	Olethreutinae	Olethreutini	Hedya	chionosema	pheromone	A	A	A	A	C	A	A	A	A	A	A	C	A	A	A	A	A	A	A	A	A	A	A	A	A	A	A	A	A	A
273	Olethreutinae	Olethreutini	Hedya	dimidiana	attractant	A	A	A	A	A	A	A	A	A	A	A	B	A	A	A	A	A	A	A	A	A	A	A	A	A	A	A	A	A	A
274	Olethreutinae	Olethreutini	Hedya	dimidioalba	attractant	A	A	A	A	A	A	A	A	A	A	A	B	A	A	A	A	A	A	A	A	A	A	A	A	A	A	A	A	A	A
275	Olethreutinae	Olethreutini	Hedya	nubiferana	pheromone	A	A	A	A	C	A	A	A	A	A	A	C	A	A	A	A	A	A	A	A	A	A	A	A	A	A	A	A	A	A
276	Olethreutinae	Olethreutini	Hedya	ochroleucana	attractant	A	A	A	A	A	A	A	A	A	A	A	B	A	A	A	A	A	A	A	A	A	A	A	A	A	A	A	A	A	A
277	Olethreutinae	Olethreutini	Hedya	pruniana	attractant	A	A	A	A	B	A	A	A	A	A	A	B	A	A	A	A	A	A	A	A	A	A	A	A	A	A	A	A	A	A
278	Olethreutinae	Olethreutini	Hedya	salicella	attractant	A	A	A	A	B	A	A	A	A	A	A	B	A	A	A	A	A	A	A	A	A	A	A	A	A	A	A	A	A	A
279	Olethreutinae	Olethreutini	Hedya	separatana	attractant	A	A	A	A	A	A	B	A	A	A	A	A	A	A	A	A	A	A	A	A	A	A	A	A	A	A	A	A	A	A
280	Olethreutinae	Olethreutini	Lobesia	aeolopa	attractant	A	B	A	A	A	A	A	A	A	A	A	A	A	A	A	A	A	A	A	A	A	A	A	A	A	A	A	A	A	A
281	Olethreutinae	Olethreutini	Lobesia	bicincta	attractant	A	A	A	A	A	B	A	A	A	A	A	A	A	A	A	A	A	A	A	A	A	A	A	A	A	A	A	A	A	A
282	Olethreutinae	Olethreutini	Lobesia	bicinctana	pheromone	A	A	A	A	A	C	A	A	A	A	A	A	A	A	A	A	A	A	A	A	A	A	A	A	A	A	A	A	A	A
283	Olethreutinae	Olethreutini	Lobesia	botrana	pheromone	A	A	A	C	A	C	A	C	A	A	C	A	A	C	A	A	A	A	A	A	A	A	A	A	A	A	A	A	A	A
284	Olethreutinae	Olethreutini	Metendothenia	atropunctana	attractant	A	A	A	A	A	A	B	A	A	A	A	A	A	A	A	A	A	A	A	A	A	A	A	A	A	A	A	A	A	A
285	Olethreutinae	Olethreutini	Olethreutes	appendicea	attractant	A	A	A	A	A	B	A	A	A	A	A	A	A	A	A	A	A	A	A	A	A	A	A	A	A	A	A	A	A	A
286	Olethreutinae	Olethreutini	Olethreutes	bifasciana	attractant	A	A	A	A	A	A	A	A	A	A	A	A	A	A	A	A	A	A	B	A	A	A	A	A	A	A	A	A	A	A
287	Olethreutinae	Olethreutini	Olethreutes	bipunctana	attractant	A	A	A	A	A	A	A	A	A	A	A	A	A	A	A	A	B	A	B	A	A	A	A	A	A	A	A	A	A	A
288	Olethreutinae	Olethreutini	Olethreutes	decrepitana	attractant	A	A	A	A	A	A	A	A	A	A	A	A	A	A	A	A	A	A	B	A	A	A	A	A	A	A	A	A	A	A
289	Olethreutinae	Olethreutini	Olethreutes	humeralis	attractant	A	A	A	A	B	A	A	A	A	A	A	A	A	A	A	A	A	A	A	A	A	A	A	A	A	A	A	A	A	A
290	Olethreutinae	Olethreutini	Olethreutes	siderana	attractant	A	A	A	A	B	A	A	A	A	A	A	A	A	A	A	A	A	A	A	A	A	A	A	A	A	A	A	A	A	A
291	Olethreutinae	Olethreutini	Phiaris	micana	attractant	A	A	A	A	B	A	A	A	A	A	A	B	A	A	A	A	A	A	A	A	A	A	A	A	A	A	A	A	A	A
292	Olethreutinae	Olethreutini	Pseudohermenias	abietana	attractant	A	A	A	A	B	A	A	A	A	A	A	B	A	A	A	A	B	A	B	A	A	A	A	A	A	A	A	A	A	A
293	Olethreutinae	Olethreutini	Pseudohermenias	clausthaliana	attractant	A	A	A	A	A	A	A	A	A	A	A	A	A	A	A	A	B	A	B	A	A	A	A	A	A	A	A	A	A	A
294	Olethreutinae	Olethreutini	Pseudosciaphila	branderiana	attractant	A	A	A	A	A	A	A	A	A	A	A	B	A	A	A	A	A	A	A	A	A	A	A	A	A	A	A	A	A	A
295	Olethreutinae	Olethreutini	Pseudosciaphila	duplex	attractant	A	A	A	A	A	A	A	A	A	A	A	B	A	A	A	A	A	A	A	A	A	A	A	A	A	A	A	A	A	A
296	Olethreutinae	Olethreutini	Cryptaspasma	sp.	pheromone	A	A	A	A	A	A	A	A	A	A	A	A	A	A	A	A	A	C	A	A	A	A	A	A	A	A	A	A	A	A
297	Olethreutinae	Olethreutini	Tetramoera	schistaceana	pheromone	A	A	A	A	A	C	A	A	A	A	A	A	C	A	A	A	A	A	A	A	A	A	A	A	A	A	A	A	A	A
298	Olethreutinae	Microcorsini	Microcorses	sp.	attractant	A	A	A	B	A	A	A	A	A	A	A	A	A	A	A	A	A	B	A	A	A	A	A	A	A	A	A	A	A	A
299	Olethreutinae	Olethreutini	Eudemis	porphyrana	attractant	A	A	A	A	A	A	A	A	A	A	A	A	A	A	A	A	A	A	B	A	A	A	A	A	A	A	A	A	A	A
300	Olethreutinae	Olethreutini	Statherotis	discana	pheromone	A	A	A	A	C	A	A	A	A	A	A	A	A	A	A	A	C	A	A	A	A	A	A	A	A	A	A	A	A	A
301	Tortricinae	Cochylini	Aethes	margorotana	attractant	A	A	A	A	A	A	A	A	A	A	A	A	A	A	A	A	A	A	A	B	A	A	A	A	A	A	A	A	A	A
302	Tortricinae	Cochylini	Aethes	rubigana	attractant	A	A	A	A	A	A	A	A	A	A	A	A	A	A	A	A	A	A	A	B	A	A	A	A	A	A	A	A	A	A
303	Tortricinae	Cochylini	Agapeta	hamana	attractant	A	A	A	A	A	A	A	A	A	A	A	A	A	A	A	A	A	A	A	B	A	A	A	A	A	A	A	A	A	A
304	Tortricinae	Cochylini	Agapeta	zoegana	pheromone	A	A	A	A	A	A	A	A	A	A	A	A	A	A	A	A	A	A	A	C	A	A	A	A	A	A	A	A	A	A
305	Tortricinae	Cochylini	Cochylis	arthuri	pheromone	A	A	A	A	A	A	A	A	A	A	A	A	A	A	A	A	A	A	A	C	A	A	A	A	A	A	A	A	A	A
306	Tortricinae	Cochylini	Cochylis	dubitana	attractant	A	A	A	A	A	A	A	A	A	A	A	A	A	A	A	A	A	A	A	B	A	A	A	A	A	A	A	A	A	A
307	Tortricinae	Cochylini	Cochylis	hospes	pheromone	A	A	A	A	A	A	A	A	A	A	A	A	A	A	A	A	A	A	A	C	A	A	A	A	A	A	A	A	A	A
308	Tortricinae	Cochylini	Cochylis	hybridella	attractant	A	A	A	A	A	A	A	A	A	A	A	A	A	A	A	A	A	A	A	B	A	A	A	A	A	A	A	A	A	A
309	Tortricinae	Cochylini	Cochylis	molliculana	attractant	A	A	A	A	A	A	A	A	A	A	A	A	A	A	A	A	A	A	A	B	A	A	A	A	A	A	A	A	A	A
310	Tortricinae	Cochylini	Cochylis	nana	attractant	A	A	A	A	A	A	A	A	A	A	A	A	A	A	A	A	A	A	A	B	A	A	A	A	A	A	A	A	A	A
311	Tortricinae	Cochylini	Cochylis	posterana	attractant	A	A	A	A	A	B	A	A	A	A	A	A	A	A	A	A	A	A	A	B	A	A	A	A	A	A	A	A	A	A
312	Tortricinae	Cochylini	Dyceratura	ostrinana	attractant	A	A	A	A	A	A	A	A	A	A	A	A	A	A	A	A	A	A	A	B	A	A	A	A	A	A	A	A	A	A
313	Tortricinae	Cochylini	Eupoecilia	ambiguella	pheromone	A	A	A	A	A	C	A	A	A	A	A	A	C	A	A	A	A	A	A	A	A	A	A	A	A	A	A	A	A	A
314	Tortricinae	Cochylini	Eupoecilia	angustana	attractant	A	A	A	A	A	A	A	A	A	A	A	A	A	A	A	A	A	A	A	B	A	A	A	A	A	A	A	A	A	A
315	Tortricinae	Cochylini	Eupoecilia	kobeana	attractant	A	A	A	A	A	A	A	A	A	A	A	A	A	A	A	A	A	A	A	B	A	A	A	A	A	A	A	A	A	A
316	Tortricinae	Cochylini	Exapate	congelatella	attractant	A	A	A	A	A	A	A	A	A	A	A	A	A	A	A	A	A	A	A	B	A	A	A	A	A	A	A	A	A	A
317	Tortricinae	Cochylini	Hysterosia	cartwrightana	attractant	A	A	A	A	A	A	A	A	A	A	A	A	A	A	A	A	A	A	A	B	A	A	A	A	A	A	A	A	A	A
318	Tortricinae	Cochylini	Hysterosia	inopinana	attractant	A	A	A	A	A	A	A	A	A	A	A	A	A	A	A	A	A	A	A	B	A	A	A	A	A	A	A	A	A	A
319	Tortricinae	Cochylini	Hysterosia	sodaliana	attractant	A	A	A	A	A	A	A	A	A	A	A	A	A	A	A	A	A	A	A	B	A	A	A	A	A	A	A	A	A	A
320	Tortricinae	Cochylini	Phalonia	sp.	attractant	A	A	A	A	A	A	A	A	A	A	A	A	A	A	A	A	A	A	A	B	A	A	A	A	A	A	A	A	A	A
321	Tortricinae	Cochylini	Phalonidia	manniana	attractant	A	A	A	A	A	A	A	A	A	A	A	A	A	A	A	A	A	A	A	B	A	B	A	A	A	A	A	A	A	A
322	Tortricinae	Cochylini	Phalonidia	minimana	attractant	A	A	A	A	A	A	A	A	A	A	A	A	A	A	A	A	A	A	A	B	A	A	A	A	A	A	A	A	A	A
323	Tortricinae	Cochylini	Stenodes	alternana	attractant	A	A	A	A	A	A	A	A	A	A	A	A	A	A	A	A	A	B	A	B	A	A	A	A	A	A	A	A	A	A
324	Tortricinae	Euliini	Bonagota	salubricola	pheromone	A	A	C	A	A	A	A	A	C	A	A	A	A	A	A	A	A	A	A	A	C	A	A	A	A	C	A	A	A	A
325	Tortricinae	Euliini	Proeulia	auraria	pheromone	A	A	A	A	A	A	A	A	A	A	A	A	A	A	A	A	A	A	A	C	A	A	A	A	A	A	A	A	A	A
326	Tortricinae	Euliini	Proeulia	triquetra	pheromone	A	A	A	A	A	C	A	A	A	A	A	A	A	A	A	A	A	A	A	C	A	A	A	A	A	A	A	A	A	A
327	Tortricinae	Tortricini	Acleris	affinatana	attractant	A	A	A	A	A	A	A	A	A	A	A	A	A	A	A	A	A	A	A	A	A	A	A	B	A	A	A	A	A	A
328	Tortricinae	Tortricini	Acleris	chalybeana	attractant	A	A	A	A	A	A	A	A	A	A	A	A	A	A	A	A	A	A	A	B	A	A	A	A	A	A	A	A	A	A
329	Tortricinae	Tortricini	Acleris	comariana	pheromone	A	A	A	A	A	A	A	A	A	A	A	A	A	A	A	A	A	A	A	A	A	A	A	C	A	A	A	A	A	A
330	Tortricinae	Tortricini	Acleris	emargana	attractant	A	A	A	A	A	B	A	A	A	A	A	A	A	A	A	A	A	A	A	B	A	A	A	A	A	A	A	A	A	A
331	Tortricinae	Tortricini	Acleris	enitescens	attractant	A	A	A	A	A	A	A	A	A	A	A	A	A	A	A	A	A	A	A	B	A	A	A	A	A	A	A	A	A	A
332	Tortricinae	Tortricini	Acleris	ferrugana	attractant	A	A	A	A	A	A	A	A	A	A	A	A	A	A	A	A	A	A	A	B	A	A	A	A	A	A	A	A	A	A
333	Tortricinae	Tortricini	Acleris	filipjevi	attractant	A	A	A	A	A	A	A	A	A	A	A	A	A	A	A	A	A	A	A	B	A	A	A	A	A	A	A	A	A	A
334	Tortricinae	Tortricini	Acleris	fimbriana	pheromone	A	A	A	A	A	A	A	A	A	A	A	A	A	A	A	A	A	A	A	C	A	A	A	C	A	A	A	A	A	A
335	Tortricinae	Tortricini	Acleris	gloverana	pheromone	A	A	A	A	A	A	A	A	A	A	A	A	A	A	A	A	A	A	A	A	A	A	A	C	A	A	A	A	A	A
336	Tortricinae	Tortricini	Acleris	hispidana	attractant	A	A	A	A	A	A	A	A	A	A	A	A	A	A	A	A	A	A	A	B	A	A	A	B	A	A	A	A	A	A
337	Tortricinae	Tortricini	Acleris	japonica	attractant	A	A	A	A	A	A	A	A	A	A	A	A	A	A	A	A	A	A	A	B	A	A	A	B	A	A	A	A	A	A
338	Tortricinae	Tortricini	Acleris	maccana	attractant	A	A	A	A	A	A	A	A	A	A	A	A	A	A	A	A	A	A	A	B	A	A	A	A	A	A	A	A	A	A
339	Tortricinae	Tortricini	Acleris	maximana	attractant	A	A	A	A	A	A	A	A	A	A	A	A	A	A	A	A	A	A	A	B	A	A	A	A	A	A	A	A	A	A
340	Tortricinae	Tortricini	Acleris	minuta	pheromone	A	A	A	A	A	A	A	A	A	A	A	A	A	A	A	A	A	A	A	C	A	A	A	C	A	A	A	A	A	A
341	Tortricinae	Tortricini	Acleris	nigrilineana	pheromone	A	A	A	A	A	A	A	A	A	A	A	A	A	A	A	A	A	A	A	C	A	A	A	C	A	A	A	A	A	A
342	Tortricinae	Tortricini	Acleris	obtusana	attractant	A	A	A	A	A	A	A	A	A	A	A	A	A	A	A	A	A	A	A	B	A	A	A	A	A	A	A	A	A	A
343	Tortricinae	Tortricini	Acleris	paradiseana	attractant	A	A	A	A	A	A	A	A	A	A	A	A	A	A	A	A	A	A	A	B	A	A	A	A	A	A	A	A	A	A
344	Tortricinae	Tortricini	Acleris	perfundana	attractant	A	A	A	A	A	A	A	A	A	A	A	A	A	A	A	A	A	A	A	B	A	A	A	A	A	A	A	A	A	A
345	Tortricinae	Tortricini	Acleris	rhombana	attractant	A	A	A	A	A	A	A	A	A	A	A	A	A	A	A	A	A	A	A	B	A	A	A	A	A	A	A	A	A	A
346	Tortricinae	Tortricini	Acleris	scabrana	attractant	A	A	A	A	A	A	A	A	A	A	A	A	A	A	A	A	A	A	A	B	A	A	A	A	A	A	A	A	A	A
347	Tortricinae	Tortricini	Acleris	sparsana	attractant	A	A	A	A	A	A	A	A	A	A	A	A	A	A	A	A	A	A	A	B	A	A	A	A	A	A	A	A	A	A
348	Tortricinae	Tortricini	Acleris	tripunctana	attractant	A	A	A	A	A	A	A	A	A	A	A	B	A	A	A	A	A	A	A	B	A	A	A	A	A	A	A	A	A	A
349	Tortricinae	Tortricini	Acleris	variana	pheromone	A	A	A	A	A	A	A	A	A	A	A	A	A	A	A	A	A	A	A	A	A	A	A	C	A	A	A	A	A	A
350	Tortricinae	Tortricini	Acleris	variegana	attractant	A	A	A	A	B	A	A	A	A	A	A	A	A	A	A	A	A	A	A	A	A	A	A	A	A	A	A	A	A	A
351	Tortricinae	Tortricini	Aleimma	loeflingiana	attractant	A	A	A	A	A	A	A	A	A	A	A	A	A	A	A	A	A	A	A	B	A	A	A	A	A	A	A	A	A	A
352	Tortricinae	Tortricini	Croesia	askoldana	attractant	A	A	A	A	A	A	A	A	A	A	A	A	A	A	A	A	A	A	A	B	A	A	A	A	A	A	A	A	A	A
353	Tortricinae	Tortricini	Croesia	bergmanniana	attractant	A	A	A	A	A	A	A	A	A	A	A	A	A	A	A	A	A	A	A	B	A	A	A	A	A	A	A	A	A	A
354	Tortricinae	Tortricini	Croesia	conchyloides	attractant	A	A	A	A	A	A	A	A	A	A	A	A	A	A	A	A	A	A	A	B	A	A	A	A	A	A	A	A	A	A
355	Tortricinae	Tortricini	Croesia	curvalana	pheromone	A	A	A	A	A	A	A	A	A	A	A	A	A	A	A	A	A	A	A	C	A	A	A	A	A	A	A	A	A	A
356	Tortricinae	Tortricini	Croesia	dealbata	attractant	A	A	A	A	A	A	A	A	A	A	A	A	A	A	A	A	A	A	A	B	A	A	A	A	A	A	A	A	A	A
357	Tortricinae	Tortricini	Croesia	forsskaleana	attractant	A	A	A	A	A	A	A	A	A	A	A	A	A	A	A	A	A	A	A	B	A	A	A	A	A	A	A	A	A	A
358	Tortricinae	Tortricini	Croesia	holmiana	attractant	A	A	A	A	A	A	A	A	A	A	A	A	A	A	A	A	A	A	A	B	A	A	A	A	A	A	A	A	A	A
359	Tortricinae	Tortricini	Croesia	semipurpurana	pheromone	A	A	A	A	A	A	A	A	A	A	A	A	A	A	A	A	A	A	A	C	A	A	A	A	A	A	A	A	A	A
360	Tortricinae	Tortricini	Croesia	tigricolor	attractant	A	A	A	A	A	A	A	A	A	A	A	A	A	A	A	A	A	A	A	B	A	A	A	A	A	A	A	A	A	A
361	Tortricinae	Tortricini	Croesia	zimmermani	attractant	A	A	A	A	A	A	A	A	A	A	A	A	A	A	A	A	A	A	A	B	A	A	A	A	A	A	A	A	A	A
362	Tortricinae	Tortricini	Spatalistis	bifasciana	attractant	A	A	A	A	A	A	A	A	A	A	A	A	A	A	A	A	A	B	A	B	A	A	A	A	A	A	A	A	A	A
363	Tortricinae	Tortricini	Tortrix	constrictana	pheromone	A	A	A	A	A	A	A	A	A	A	A	A	A	A	A	A	A	C	A	C	A	A	A	A	A	A	A	A	A	A
364	Tortricinae	Tortricini	Tortrix	flavescens	pheromone	A	A	A	A	A	A	A	A	A	A	A	A	A	A	A	A	A	A	A	C	A	A	A	A	A	A	A	A	A	A
365	Tortricinae	Tortricini	Tortrix	incompta	pheromone	A	A	A	A	A	A	A	A	A	A	A	A	A	A	A	A	A	A	A	C	A	A	A	A	A	A	A	A	A	A
366	Tortricinae	Tortricini	Tortrix	sinapina	pheromone	A	A	A	A	A	A	A	A	A	A	A	A	A	A	A	A	A	A	A	C	A	A	A	A	A	A	A	A	A	A
367	Tortricinae	Tortricini	Tortrix	viridana	pheromone	A	A	A	A	A	A	A	A	A	A	A	A	A	A	A	A	A	A	A	C	A	A	A	A	A	A	A	A	A	A
368	Tortricinae	Cnephasiini	Arotrophora	arcuatalis	pheromone	A	A	A	A	A	A	A	A	A	A	A	A	A	A	A	A	A	A	A	C	A	A	A	A	A	A	A	A	A	A
369	Tortricinae	Cnephasiini	Cnephasia	alternella	attractant	A	A	A	A	B	A	A	A	A	A	A	A	A	A	A	A	A	A	A	A	A	A	A	A	A	A	A	A	A	A
370	Tortricinae	Cnephasiini	Cnephasia	alticolana	attractant	A	A	A	A	B	A	A	A	A	A	A	A	A	A	A	A	A	A	A	A	A	A	A	A	A	A	A	A	A	A
371	Tortricinae	Cnephasiini	Cnephasia	asseciana	attractant	A	A	A	A	B	B	A	A	A	A	A	A	A	A	A	A	A	A	A	A	A	A	A	A	A	A	A	A	A	A
372	Tortricinae	Cnephasiini	Cnephasia	blesyznskii	attractant	A	A	A	A	B	A	A	A	A	A	A	B	A	A	A	A	A	A	A	A	A	A	A	A	A	A	A	A	A	A
373	Tortricinae	Cnephasiini	Cnephasia	communana	attractant	A	A	A	A	B	A	A	A	A	A	A	A	A	A	A	A	A	A	A	A	A	A	A	A	A	A	A	A	A	A
374	Tortricinae	Cnephasiini	Cnephasia	ecullyana	attractant	A	A	A	A	A	B	A	A	A	A	A	A	A	A	A	A	A	A	A	A	A	A	A	A	A	A	A	A	A	A
375	Tortricinae	Cnephasiini	Cnephasia	genitalana	attractant	A	A	A	A	B	B	A	A	A	A	A	A	A	A	A	A	A	A	A	A	A	A	A	A	A	A	A	A	A	A
376	Tortricinae	Cnephasiini	Cnephasia	horariana	attractant	A	A	A	B	A	A	A	A	A	A	A	A	A	A	A	A	A	A	A	A	A	A	A	A	A	A	A	A	A	A
377	Tortricinae	Cnephasiini	Cnephasia	incertana	attractant	A	A	A	A	A	A	B	A	A	A	A	A	A	A	A	A	A	A	A	A	A	A	A	A	A	A	A	A	A	A
378	Tortricinae	Cnephasiini	Cnephasia	interjectana	attractant	A	A	A	A	A	B	B	A	A	A	A	A	B	A	A	A	A	A	A	A	A	A	A	A	A	A	A	A	A	A
379	Tortricinae	Cnephasiini	Cnephasia	jactatana	pheromone	A	A	A	A	A	A	A	A	A	A	A	A	A	A	A	A	A	A	A	C	A	A	A	A	A	A	A	A	A	A
380	Tortricinae	Cnephasiini	Cnephasia	longana	pheromone	A	A	A	A	A	C	A	A	A	A	A	A	A	A	A	A	A	A	A	A	A	A	A	A	A	A	A	A	A	A
381	Tortricinae	Cnephasiini	Cnephasia	oxyacanthana	attractant	A	A	A	A	A	B	B	A	A	A	A	A	A	A	A	A	A	A	A	A	A	A	A	A	A	A	A	A	A	A
382	Tortricinae	Cnephasiini	Cnephasia	pascuana	attractant	A	A	A	A	B	A	A	A	A	A	A	A	A	A	A	A	A	A	A	A	A	A	A	A	A	A	A	A	A	A
383	Tortricinae	Cnephasiini	Cnephasia	pasiuana	attractant	A	A	A	A	B	A	A	A	A	A	A	B	A	A	A	A	A	A	A	A	A	A	A	A	A	A	A	A	A	A
384	Tortricinae	Cnephasiini	Cnephasia	pumicana	pheromone	A	A	A	A	A	C	A	A	A	A	A	A	A	A	A	A	A	A	A	A	A	A	A	A	A	A	A	A	A	A
385	Tortricinae	Cnephasiini	Cnephasia	stephensiana	attractant	A	A	A	A	B	A	A	A	A	A	A	A	A	A	A	A	A	A	A	A	A	A	A	A	A	A	A	A	A	A
386	Tortricinae	Cnephasiini	Decodes	stevensi	attractant	A	A	A	A	A	B	A	A	A	A	A	A	A	A	A	A	A	A	A	A	A	A	A	A	A	A	A	A	A	A
387	Tortricinae	Cnephasiini	Eana	argentana	attractant	A	A	A	B	A	A	A	A	A	A	A	A	A	A	A	A	A	A	A	A	A	A	A	A	A	A	A	A	A	A
388	Tortricinae	Cnephasiini	Eana	derivana	attractant	A	A	A	A	A	B	A	A	A	A	A	A	A	A	A	A	A	A	A	A	A	A	A	A	A	A	A	A	A	A
389	Tortricinae	Cnephasiini	Eulia	ministrana	pheromone	A	A	A	A	A	A	A	A	A	A	A	A	A	A	A	A	A	C	A	C	A	A	A	A	A	A	A	A	A	A
390	Tortricinae	Cnephasiini	Neosphaleroptera	nubilana	attractant	B	A	A	A	A	A	A	A	A	A	A	A	A	A	A	A	A	A	A	A	A	A	A	A	A	A	A	A	A	A
391	Tortricinae	Cnephasiini	Syllomatia	pertinax	pheromone	A	A	A	A	A	A	A	A	A	A	A	A	A	A	A	A	A	C	A	A	A	A	A	A	A	A	A	A	A	A
392	Tortricinae	Archipini	Acropolitis	ergophora	pheromone	A	A	A	A	A	A	A	A	A	A	A	A	A	A	A	A	A	A	A	C	A	A	A	A	A	A	A	A	A	A
393	Tortricinae	Archipini	Acropolitis	hedista	pheromone	A	A	A	A	A	A	A	A	A	A	A	A	A	A	A	A	A	A	A	C	A	A	A	A	A	A	A	A	A	A
394	Tortricinae	Archipini	Acropolitis	rudisana	pheromone	A	A	A	A	A	A	A	A	A	A	A	A	A	A	A	A	A	A	A	C	A	A	A	A	A	A	A	A	A	A
395	Tortricinae	Archipini	Acropolitis	xuthobapta	pheromone	A	A	A	A	A	A	A	A	A	A	A	A	A	A	A	A	A	A	A	C	A	A	A	A	A	A	A	A	A	A
396	Tortricinae	Archipini	Adoxophyes	honmai	pheromone	A	A	A	A	A	A	A	A	A	A	A	A	A	A	A	A	A	C	A	C	A	A	A	A	A	A	A	A	A	A
397	Tortricinae	Archipini	Adoxophyes	orana	pheromone	A	A	A	A	A	A	A	A	A	A	A	A	A	A	A	A	A	C	A	C	A	A	A	A	A	A	A	A	A	A
398	Tortricinae	Archipini	Adoxophyes	privatana	pheromone	A	A	A	A	A	A	A	A	A	A	A	A	A	A	A	A	A	C	A	C	A	A	A	A	A	A	A	A	A	A
399	Tortricinae	Archipini	Adoxophyes	reticulana	attractant	A	A	A	A	A	A	A	A	A	A	A	A	A	A	A	A	A	B	A	B	A	A	A	A	A	A	A	A	A	A
400	Tortricinae	Archipini	Aphelia	paleana	pheromone	A	A	A	A	A	A	A	A	A	A	A	A	A	A	A	A	A	A	A	C	A	A	A	A	A	A	A	A	A	A
401	Tortricinae	Archipini	Aphelia	viburnana	attractant	A	A	A	A	A	A	A	A	A	A	A	A	A	A	A	A	A	A	A	B	A	A	A	A	A	A	A	A	A	A
402	Tortricinae	Archipini	Archips	argyrospila	pheromone	A	A	A	A	A	A	A	A	A	A	A	A	A	A	A	A	A	C	A	C	A	A	A	A	A	A	A	A	A	A
403	Tortricinae	Archipini	Archips	asiaticus	attractant	A	A	A	A	A	A	A	A	A	A	A	A	A	A	A	A	A	A	A	B	A	A	A	A	A	A	A	A	A	A
404	Tortricinae	Archipini	Archips	atroculens	pheromone	A	A	A	A	A	A	A	A	A	A	A	A	A	A	A	A	A	A	A	C	A	A	A	A	A	A	A	A	A	A
405	Tortricinae	Archipini	Archips	audax	attractant	A	A	A	A	A	A	A	A	A	A	A	A	A	A	A	A	A	B	A	B	A	A	A	A	A	A	A	A	A	A
406	Tortricinae	Archipini	Archips	betulana	attractant	A	A	A	A	A	A	A	A	A	A	A	A	A	A	A	A	A	A	A	B	A	A	A	A	A	A	A	A	A	A
407	Tortricinae	Archipini	Archips	breviplicanus	pheromone	A	A	A	A	A	A	A	A	A	A	A	A	A	A	A	A	A	A	A	C	A	A	A	A	A	A	A	A	A	A
408	Tortricinae	Archipini	Archips	capsigeranus	attractant	A	A	A	A	A	A	A	A	A	A	A	A	A	A	A	A	A	A	A	B	A	A	A	A	A	A	A	A	A	A
409	Tortricinae	Archipini	Archips	cerasivoranus	pheromone	A	A	A	A	A	A	A	A	A	A	A	A	A	A	A	A	A	A	A	C	A	A	A	A	A	A	A	A	A	A
410	Tortricinae	Archipini	Archips	crataeganus	pheromone	A	A	A	A	A	A	A	A	A	A	A	A	A	A	A	A	A	C	A	C	A	A	A	A	A	A	A	A	A	A
411	Tortricinae	Archipini	Archips	fuscocupreanus	attractant	A	A	A	A	A	A	A	A	A	A	A	A	A	A	A	A	A	A	A	B	A	A	A	A	A	A	A	A	A	A
412	Tortricinae	Archipini	Archips	griseus	attractant	A	A	A	A	A	A	A	A	A	A	A	A	A	A	A	A	A	A	A	B	A	A	A	A	A	A	A	A	A	A
413	Tortricinae	Archipini	Archips	ingentanus	attractant	A	A	A	A	A	A	A	A	A	A	A	A	A	A	A	A	A	A	A	B	A	A	A	A	A	A	A	A	A	A
414	Tortricinae	Archipini	Archips	longicellanus	attractant	A	A	A	A	A	A	A	A	A	A	A	A	A	A	A	A	A	A	A	B	A	A	A	A	A	A	A	A	A	A
415	Tortricinae	Archipini	Archips	micaceanus	attractant	A	A	A	A	A	A	A	A	A	A	A	A	A	A	A	A	A	A	A	B	A	A	A	A	A	A	A	A	A	A
416	Tortricinae	Archipini	Archips	mortuanus	pheromone	A	A	A	A	A	A	A	A	A	A	A	A	A	A	A	A	A	C	A	C	A	A	A	A	A	A	A	A	A	A
417	Tortricinae	Archipini	Archips	oporana_similis	attractant	A	A	A	A	A	A	A	A	A	A	A	A	A	A	A	A	A	A	A	B	A	A	A	A	A	A	A	A	A	A
418	Tortricinae	Archipini	Archips	oporanus	attractant	A	A	A	A	A	A	A	A	A	A	A	A	A	A	A	A	A	A	A	B	A	A	A	A	A	A	A	A	A	A
419	Tortricinae	Archipini	Archips	peratratus	attractant	A	A	A	A	A	A	A	A	A	A	A	A	A	A	A	A	A	A	A	B	A	A	A	A	A	A	A	A	A	A
420	Tortricinae	Archipini	Archips	podana	pheromone	A	A	A	A	A	A	A	A	A	A	A	A	A	A	A	A	A	A	A	C	A	A	A	A	A	A	A	A	A	A
421	Tortricinae	Archipini	Archips	pomivorus	attractant	A	A	A	A	A	A	A	A	A	A	A	A	A	A	A	A	A	A	A	B	A	A	A	A	A	A	A	A	A	A
422	Tortricinae	Archipini	Archips	rosana	pheromone	A	A	A	A	A	A	A	A	A	A	A	A	A	A	A	A	A	A	A	C	A	A	A	A	A	A	A	A	A	A
423	Tortricinae	Archipini	Archips	semiferana	pheromone	A	A	A	A	A	A	A	A	A	A	A	A	A	A	A	A	A	A	A	C	A	A	A	A	A	A	A	A	A	A
424	Tortricinae	Archipini	Archips	seminubilus	attractant	A	A	A	A	A	A	A	A	A	A	A	A	A	A	A	A	A	A	A	B	A	A	A	A	A	A	A	A	A	A
425	Tortricinae	Archipini	Archips	semistructus	attractant	A	A	A	A	A	A	A	A	A	A	A	A	A	A	A	A	A	A	A	B	A	A	A	A	A	A	A	A	A	A
426	Tortricinae	Archipini	Archips	subrupanus	attractant	A	A	A	A	A	A	A	A	A	A	A	A	A	A	A	A	A	A	A	B	A	A	A	A	A	A	A	A	A	A
427	Tortricinae	Archipini	Archips	tsuganus	attractant	A	A	A	A	A	A	A	A	A	A	A	A	A	A	A	A	A	A	A	B	A	A	A	A	A	A	A	A	A	A
428	Tortricinae	Archipini	Archips	viola	attractant	A	A	A	A	A	A	A	A	A	A	A	A	A	A	A	A	A	A	A	B	A	A	A	A	A	A	A	A	A	A
429	Tortricinae	Archipini	Archips	xuylosteana	pheromone	A	A	A	A	A	A	A	A	A	A	A	A	A	A	A	A	A	A	A	C	A	A	A	A	A	A	A	A	A	A
430	Tortricinae	Archipini	Argyrotaenia	angustilineata	attractant	A	A	A	A	A	B	A	A	A	A	A	A	A	A	A	A	A	A	A	B	A	A	A	A	A	A	A	A	A	A
431	Tortricinae	Archipini	Argyrotaenia	citrana	pheromone	A	A	A	A	A	A	A	A	A	A	A	A	A	A	A	A	A	A	A	C	A	A	A	A	A	A	A	A	A	A
432	Tortricinae	Archipini	Argyrotaenia	dorsalana	attractant	A	A	A	A	A	A	A	A	A	A	A	A	A	A	A	A	A	A	A	B	A	A	A	A	A	A	A	A	A	A
433	Tortricinae	Archipini	Argyrotaenia	liratana	attractant	A	A	A	A	A	B	A	A	A	A	A	A	A	A	A	A	A	A	A	A	A	A	A	A	A	A	A	A	A	A
434	Tortricinae	Archipini	Argyrotaenia	pomililiana	pheromone	A	A	A	A	A	A	A	A	A	A	A	A	A	A	A	A	A	A	A	C	A	A	A	A	A	A	A	A	A	A
435	Tortricinae	Archipini	Argyrotaenia	pulchellana	pheromone	A	A	A	A	A	A	A	A	A	A	A	A	A	A	A	A	A	A	A	C	A	A	A	A	A	A	A	A	A	A
436	Tortricinae	Archipini	Argyrotaenia	quadrifasciana	attractant	A	A	A	A	A	A	B	A	A	A	A	A	A	A	A	A	A	A	A	A	A	A	A	A	A	A	A	A	A	A
437	Tortricinae	Archipini	Argyrotaenia	sphaleropa	pheromone	A	A	A	A	A	A	A	A	A	A	A	A	A	A	A	A	A	A	A	C	A	A	A	C	A	A	A	A	A	A
438	Tortricinae	Archipini	Argyrotaenia	velutinana	pheromone	A	A	A	A	A	A	A	A	A	A	A	A	A	A	A	A	A	A	A	C	A	A	A	A	A	A	A	A	A	A
439	Tortricinae	Archipini	Cacoecimorpha	pronubana	pheromone	A	A	A	A	A	A	A	A	A	A	A	A	A	A	A	A	A	C	A	C	A	A	A	A	A	A	A	A	A	A
440	Tortricinae	Archipini	Catamacta	gavisana	pheromone	A	A	A	A	A	A	A	A	A	A	A	A	A	A	A	A	A	A	A	C	A	A	A	A	A	A	A	A	A	A
441	Tortricinae	Archipini	Choristoneura	biennis	attractant	A	A	A	A	A	A	A	A	A	A	A	A	A	A	A	A	A	A	A	B	A	A	A	A	A	A	A	A	A	A
442	Tortricinae	Archipini	Choristoneura	carnana	attractant	A	A	A	A	A	A	A	A	A	A	A	A	A	A	A	A	A	A	A	B	A	A	A	A	A	A	A	A	A	A
443	Tortricinae	Archipini	Choristoneura	conflictana	attractant	A	A	A	A	A	A	A	A	A	A	A	A	A	A	A	A	A	A	A	B	A	A	A	A	A	A	A	A	A	A
444	Tortricinae	Archipini	Choristoneura	fractivittana	attractant	A	A	A	A	A	A	A	A	A	A	A	A	A	A	A	A	A	A	A	B	A	A	A	A	A	A	A	A	A	A
445	Tortricinae	Archipini	Choristoneura	fumiferana	pheromone	A	A	A	A	A	A	A	A	A	A	A	A	A	A	A	A	A	A	A	C	A	A	A	A	A	A	A	A	A	A
446	Tortricinae	Archipini	Choristoneura	hebenstreitella	attractant	A	A	A	A	A	A	A	A	A	A	A	A	A	A	A	A	A	A	A	B	A	A	A	A	A	A	A	A	A	A
447	Tortricinae	Archipini	Choristoneura	lafauryana	attractant	A	A	A	A	A	A	A	A	A	A	A	A	A	A	A	A	A	A	A	B	A	A	A	A	A	A	A	A	A	A
448	Tortricinae	Archipini	Choristoneura	lambertiana	pheromone	A	A	A	A	A	A	A	A	A	A	A	A	A	A	A	A	A	A	A	C	A	A	A	A	A	A	A	A	A	A
449	Tortricinae	Archipini	Choristoneura	murinana	pheromone	A	A	A	A	A	C	A	C	A	A	A	A	A	A	A	A	A	A	A	C	A	A	A	A	A	A	A	A	A	A
450	Tortricinae	Archipini	Choristoneura	occidentalis	pheromone	A	A	A	A	A	A	A	A	A	A	A	A	A	A	A	A	A	A	A	C	A	A	A	A	A	A	A	A	A	A
451	Tortricinae	Archipini	Choristoneura	orae	pheromone	A	A	A	A	A	A	A	A	A	A	A	A	A	A	A	A	A	A	A	C	A	A	A	A	A	A	A	A	A	A
452	Tortricinae	Archipini	Choristoneura	parallela	pheromone	A	A	A	A	A	A	A	A	A	A	A	A	A	A	A	A	A	A	A	C	A	A	A	A	A	A	A	A	A	A
453	Tortricinae	Archipini	Choristoneura	pinus	pheromone	A	A	A	A	A	A	A	A	A	A	A	A	A	A	A	A	A	A	A	C	A	A	A	A	A	A	A	A	A	A
454	Tortricinae	Archipini	Choristoneura	retiniana	pheromone	A	A	A	A	A	A	A	A	A	A	A	A	A	A	A	A	A	A	A	C	A	A	A	A	A	A	A	A	A	A
455	Tortricinae	Archipini	Choristoneura	rosaceana	pheromone	A	A	A	A	A	A	A	A	A	A	A	A	A	A	A	A	A	A	A	C	A	A	A	A	A	A	A	A	A	A
456	Tortricinae	Archipini	Choristoneura	sorbiana	attractant	A	A	A	A	A	A	A	A	A	A	A	A	A	A	A	A	A	A	A	B	A	A	A	A	A	A	A	A	A	A
457	Tortricinae	Archipini	Choristoneura	viridis	attractant	A	A	A	A	A	A	A	A	A	A	A	A	A	A	A	A	A	A	A	B	A	A	A	A	A	A	A	A	A	A
458	Tortricinae	Archipini	Clepsis	dumicolana	attractant	A	A	A	A	A	A	A	A	A	A	A	A	A	A	A	A	A	A	A	B	A	A	A	A	A	A	A	A	A	A
459	Tortricinae	Archipini	Clepsis	furcana	attractant	A	A	A	A	A	A	A	A	A	A	A	A	A	A	A	A	A	A	A	B	A	A	A	A	A	A	A	A	A	A
460	Tortricinae	Archipini	Clepsis	melaleucana	attractant	A	A	A	A	A	A	A	A	A	A	A	A	A	A	A	A	A	A	A	B	A	A	A	A	A	A	A	A	A	A
461	Tortricinae	Archipini	Clepsis	pallidana	attractant	A	A	A	A	A	B	A	A	A	A	A	A	A	A	A	A	A	A	A	A	A	A	A	A	A	A	A	A	A	A
462	Tortricinae	Archipini	Clepsis	pritana	attractant	A	A	A	A	A	A	A	A	A	A	A	A	A	A	A	A	A	A	A	B	A	A	A	A	A	A	A	A	A	A
463	Tortricinae	Archipini	Clepsis	rurinana	attractant	A	A	A	A	A	A	A	A	A	A	A	A	A	A	A	A	A	A	A	B	A	A	A	A	A	A	A	A	A	A
464	Tortricinae	Archipini	Clepsis	semialbana	attractant	A	A	A	A	A	A	A	A	A	A	A	A	A	A	A	A	A	B	A	B	A	A	A	A	A	A	A	A	A	A
465	Tortricinae	Archipini	Clepsis	spectrana	pheromone	A	A	A	A	A	A	A	A	A	A	A	A	A	A	A	A	A	C	A	C	A	A	A	A	A	A	A	A	A	A
466	Tortricinae	Archipini	Clepsis	strigana	attractant	A	A	A	A	A	A	A	A	A	A	A	A	A	A	A	A	A	A	A	B	A	A	A	A	A	A	A	A	A	A
467	Tortricinae	Archipini	Cryptoptila	australana	pheromone	A	A	A	A	A	A	A	A	A	A	A	A	A	A	A	A	A	A	A	C	A	A	A	A	A	A	A	A	A	A
468	Tortricinae	Archipini	Cryptoptila	immersana	pheromone	A	A	A	A	A	A	A	A	A	A	A	A	A	A	A	A	A	C	A	C	A	A	A	A	A	A	A	A	A	A
469	Tortricinae	Archipini	Cryptoptila	sp.	pheromone	A	A	A	A	A	A	A	A	A	A	A	A	A	A	A	A	A	C	A	C	A	A	A	A	A	A	A	C	A	A
470	Tortricinae	Archipini	Ctenopseustis	filicis	pheromone	A	A	A	A	A	A	A	A	A	A	A	A	A	A	A	A	A	A	A	A	A	A	A	A	A	A	C	A	A	A
471	Tortricinae	Archipini	Ctenopseustis	herana	pheromone	A	A	A	A	A	A	A	A	A	A	A	A	A	A	C	A	A	A	A	A	A	A	A	A	A	A	A	A	A	A
472	Tortricinae	Archipini	Ctenopseustis	obliquana	pheromone	A	A	A	A	A	A	A	A	A	A	A	A	A	A	C	A	C	A	A	A	A	A	A	A	A	A	A	A	A	A
473	Tortricinae	Archipini	Ctenopseustis	servana	pheromone	A	A	A	A	A	A	A	A	A	A	A	A	A	A	C	C	A	A	A	A	A	A	A	A	A	A	A	A	A	A
474	Tortricinae	Archipini	Dichelia	histrionana	attractant	A	A	A	A	B	A	A	A	A	A	A	A	A	A	A	A	A	B	A	B	A	A	A	A	A	A	A	A	A	A
475	Tortricinae	Archipini	Ditula	angustiorana	attractant	A	A	A	A	A	A	A	A	A	A	A	A	A	A	A	A	A	A	A	B	A	A	A	A	A	A	A	A	A	A
476	Tortricinae	Archipini	Epagoge	grotiana	attractant	A	A	A	A	A	A	A	A	A	A	A	A	A	A	A	A	A	A	B	B	A	A	A	A	A	A	A	A	A	A
477	Tortricinae	Archipini	Epichoristodes	acerbella	pheromone	A	A	A	A	A	A	A	A	A	A	A	A	A	A	A	A	A	C	A	C	A	A	A	A	A	A	A	A	A	A
478	Tortricinae	Archipini	Epiphyas	postvittana	pheromone	A	A	A	A	A	A	A	A	A	A	A	A	A	A	A	A	A	A	A	C	A	C	A	A	A	A	A	C	A	A
479	Tortricinae	Archipini	Epiphyas	xylodes	pheromone	A	A	A	A	A	A	A	A	A	A	A	A	A	A	A	A	A	A	A	C	A	A	A	A	A	A	A	A	A	A
480	Tortricinae	Archipini	Homona	coffearia	pheromone	A	A	A	A	A	C	A	A	A	A	A	A	A	A	A	A	A	A	A	A	A	A	A	A	A	A	A	A	A	A
481	Tortricinae	Archipini	Homona	magnanima	pheromone	A	A	A	A	A	C	A	A	A	A	A	A	A	A	A	A	A	A	A	C	A	A	A	A	A	A	A	A	A	A
482	Tortricinae	Archipini	Homona	spargotis	pheromone	A	A	A	A	A	C	A	C	A	A	A	A	A	A	A	A	A	A	A	C	A	A	A	A	A	A	A	A	A	A
483	Tortricinae	Archipini	Hoshinoa	adumbratana	attractant	A	A	A	A	A	A	A	A	A	A	A	A	A	A	A	A	A	A	A	B	A	A	A	A	A	A	A	A	A	A
484	Tortricinae	Archipini	Hoshinoa	longicellana	pheromone	A	A	A	A	A	A	A	A	A	A	A	A	A	A	A	A	A	A	A	C	A	A	A	A	A	A	A	A	A	A
485	Tortricinae	Archipini	Merophyas	divulsana	pheromone	A	A	A	A	A	A	A	A	A	A	A	A	A	A	A	A	A	A	A	C	A	A	A	A	A	A	A	A	A	A
486	Tortricinae	Archipini	Merophyas	leucaniana	pheromone	A	A	A	A	A	A	A	A	A	A	A	A	A	A	A	A	A	A	A	C	A	A	A	A	A	A	A	A	A	A
487	Tortricinae	Archipini	Pandemis	canadana	attractant	A	A	A	A	A	A	A	A	A	A	A	A	A	A	A	A	A	B	A	B	A	A	A	A	A	A	A	A	A	A
488	Tortricinae	Archipini	Pandemis	cerasana	attractant	A	A	A	A	A	A	A	A	A	A	A	A	A	A	A	A	A	A	A	B	A	A	A	A	A	A	A	A	A	A
489	Tortricinae	Archipini	Pandemis	chlorograpta	attractant	A	A	A	A	A	A	A	A	A	A	A	A	A	A	A	A	A	A	A	B	A	A	A	A	A	A	A	A	A	A
490	Tortricinae	Archipini	Pandemis	cinnamomeana	attractant	A	A	A	A	A	A	A	A	A	A	A	A	A	A	A	A	A	A	A	B	A	A	A	A	A	A	A	A	A	A
491	Tortricinae	Archipini	Pandemis	heparana	pheromone	A	A	A	A	A	A	A	A	A	A	A	A	A	A	A	A	A	C	A	C	A	A	A	A	A	A	A	A	A	A
492	Tortricinae	Archipini	Pandemis	limitata	pheromone	A	A	A	A	A	A	A	A	A	A	A	A	A	A	A	A	A	C	A	C	A	A	A	A	A	A	A	A	A	A
493	Tortricinae	Archipini	Pandemis	monticolana	attractant	A	A	A	A	A	A	A	A	A	A	A	A	A	A	A	A	A	A	A	B	A	A	A	A	A	A	A	A	A	A
494	Tortricinae	Archipini	Pandemis	pyrusana	pheromone	A	A	A	A	A	A	A	A	A	A	A	A	A	A	A	A	A	C	A	C	A	A	A	A	A	A	A	A	A	A
495	Tortricinae	Archipini	Paramesia	gnomana	attractant	A	A	A	A	B	A	A	A	A	A	A	A	A	A	A	A	A	A	B	A	A	A	A	A	A	A	A	A	A	A
496	Tortricinae	Archipini	Parapandemis	borealis	attractant	A	A	A	A	A	A	A	A	A	A	A	A	A	A	A	A	A	A	A	B	A	A	A	A	A	A	A	A	A	A
497	Tortricinae	Archipini	Planotortrix	clarkel	pheromone	A	A	A	A	A	A	A	A	A	A	A	A	A	A	A	A	A	A	A	C	A	A	A	A	A	A	A	A	A	A
498	Tortricinae	Archipini	Planotortrix	excessana	pheromone	A	A	A	A	A	A	A	A	A	A	A	A	A	A	C	C	A	C	A	A	A	A	A	A	C	C	A	A	A	A
499	Tortricinae	Archipini	Planotortrix	flammea	pheromone	A	A	A	A	A	A	A	A	A	A	A	A	A	A	C	C	A	A	A	A	A	A	A	A	A	A	A	A	A	A
500	Tortricinae	Archipini	Planotortrix	notophaea	pheromone	A	A	A	A	A	A	A	A	A	A	A	A	A	A	A	C	A	A	A	A	A	A	A	A	A	A	A	A	A	A
501	Tortricinae	Archipini	Planotortrix	octo	attractant	A	A	A	A	A	A	A	A	A	A	A	A	A	A	A	A	B	A	A	A	A	A	A	A	A	A	A	A	A	A
502	Tortricinae	Archipini	Planotortrix	orthocopa	pheromone	A	A	A	A	A	A	A	A	A	A	A	A	A	A	A	A	A	A	A	C	A	A	A	A	A	A	A	A	A	A
503	Tortricinae	Archipini	Planotortrix	orthopis	pheromone	A	A	A	A	A	A	A	A	A	A	A	A	A	A	A	A	A	C	A	C	A	A	A	A	A	A	A	A	A	A
504	Tortricinae	Archipini	Planotortrix	spatiosa	pheromone	A	A	A	A	A	A	A	A	A	A	A	A	A	A	A	A	A	A	A	C	A	A	A	A	A	A	A	A	A	A
505	Tortricinae	Archipini	Pseudargyrotoza	conwagana	attractant	A	A	A	A	A	A	A	A	A	A	A	A	A	A	A	A	A	A	A	B	A	A	A	A	A	A	A	A	A	A
506	Tortricinae	Archipini	Ptycholoma	lecheana	attractant	A	A	A	A	A	A	A	A	A	A	A	A	A	A	A	A	A	A	B	A	A	A	A	A	A	A	A	A	A	A
507	Tortricinae	Archipini	Pyrgotis	chrysomela	pheromone	A	A	A	A	A	A	A	A	A	A	A	A	A	A	A	A	A	A	C	A	A	A	A	A	A	A	A	A	A	A
508	Tortricinae	Archipini	Pyrgotis	plagiatana	pheromone	A	A	A	A	A	A	A	A	A	A	A	A	A	A	A	A	A	C	A	C	A	A	A	A	A	A	A	A	A	A
509	Tortricinae	Archipini	Syndemis	musculana	pheromone	A	A	A	A	A	A	A	A	A	A	A	A	A	A	A	A	A	A	A	C	A	A	A	A	A	A	A	A	A	A
510	Tortricinae	Sparganothini	Amorbia	cuneana	pheromone	A	A	A	A	A	A	A	A	A	A	A	A	A	A	A	A	A	A	C	A	A	A	C	A	A	A	A	A	A	A
511	Tortricinae	Sparganothini	Cenopis	acerivorana	pheromone	A	A	A	A	A	A	A	A	A	A	A	A	A	A	A	A	A	A	A	C	A	A	A	A	A	A	A	A	A	A
512	Tortricinae	Sparganothini	Platynota	flavedana	pheromone	A	A	A	A	A	A	A	A	A	A	A	A	A	A	A	A	A	A	A	C	A	A	A	A	A	A	A	A	A	A
513	Tortricinae	Sparganothini	Platynota	idaeusalis	pheromone	A	A	A	A	A	A	A	A	A	A	A	A	A	A	A	A	A	A	A	C	A	A	A	A	A	A	A	A	A	A
514	Tortricinae	Sparganothini	Platynota	stultana	pheromone	A	A	A	A	A	A	A	A	A	A	A	A	A	A	A	A	A	A	A	C	A	A	A	A	A	A	A	A	A	A
515	Tortricinae	Sparganothini	Sparganothis	albicaudana	attractant	A	A	A	A	A	A	A	A	A	A	A	A	A	A	A	A	A	A	A	B	A	A	A	A	A	A	A	A	A	A
516	Tortricinae	Sparganothini	Sparganothis	directana	pheromone	A	A	A	A	A	C	A	A	A	A	A	A	C	A	A	A	A	A	A	C	A	A	A	A	A	A	A	A	A	A
517	Tortricinae	Sparganothini	Sparganothis	groteana	attractant	A	A	A	A	A	A	A	A	A	A	A	A	A	A	A	A	A	A	A	B	A	A	A	A	A	A	A	A	A	A
518	Tortricinae	Sparganothini	Sparganothis	niveana	attractant	A	A	A	A	A	A	A	A	A	A	A	A	A	A	A	A	A	A	A	B	A	A	A	A	A	A	A	A	A	A
519	Tortricinae	Sparganothini	Sparganothis	pilleriana	pheromone	A	A	A	A	A	C	A	A	A	A	A	A	A	A	A	A	A	A	A	C	A	A	A	A	A	A	A	A	A	A
520	Tortricinae	Sparganothini	Sparganothis	sulfureana	pheromone	A	A	A	A	A	C	A	A	A	A	A	A	A	A	A	A	A	C	A	C	A	A	A	A	A	A	A	A	A	A
521	Tortricinae	Sparganothini	Sparganothis	tunicana	attractant	A	A	A	A	A	A	A	A	A	A	A	A	A	A	A	A	A	A	A	B	A	A	A	A	A	A	A	A	A	A
522	Tortricinae	Epitymbiini	Capnoptycha	ipnitis	pheromone	A	A	A	A	A	A	A	A	A	A	A	A	A	A	A	A	C	A	C	A	A	A	A	A	A	A	A	A	A	A
523	Tortricinae	Epitymbiini	Capua	euphona	pheromone	A	A	A	A	A	A	A	A	A	A	A	A	A	A	C	C	A	A	A	A	A	A	A	A	A	A	A	A	A	A
524	Tortricinae	Epitymbiini	Epitymbia	alaudana	pheromone	A	A	A	A	A	A	A	A	A	A	A	A	A	A	C	C	A	A	A	A	A	A	A	A	A	A	A	A	A	A
525	Tortricinae	Epitymbiini	Epitymbia	cosmota	pheromone	A	A	A	A	A	A	A	A	A	A	A	A	A	A	C	C	A	A	A	A	A	A	A	A	A	A	A	A	A	A
526	Tortricinae	Epitymbiini	Epitymbia	eudrosa	pheromone	A	A	A	A	A	A	A	A	A	A	A	A	A	A	A	C	A	A	A	A	A	A	A	A	A	A	A	A	A	A
527	Tortricinae	Epitymbiini	Isochorista	helota	attractant	A	A	A	A	A	A	A	A	A	A	A	A	A	A	B	B	A	A	A	A	A	A	A	A	A	A	A	A	A	A
528	Tortricinae	Epitymbiini	Meritastis	laganodes	pheromone	A	A	A	A	A	A	A	A	A	A	A	A	A	A	A	A	A	C	A	A	A	A	A	A	A	A	A	A	A	A
529	Tortricinae	Epitymbiini	Meritastis	lythrodana	pheromone	A	A	A	A	A	A	A	A	A	A	A	A	A	A	A	A	A	C	A	A	A	A	A	A	A	A	A	A	A	A
530	Tortricinae	Epitymbiini	Meritastis	pyrosemana	pheromone	A	A	A	A	A	A	A	A	A	A	A	A	A	A	A	A	A	C	A	A	A	A	A	A	A	A	A	A	A	A
531	Tortricinae	Phricanthini	Phricanthes	asperana	pheromone	A	A	A	A	A	C	A	A	A	A	A	A	A	A	A	A	A	A	A	A	A	A	A	A	A	A	A	A	A	A
532	Tortricinae	Schoenotenini	Proselena	tenella	pheromone	A	A	A	A	A	A	A	A	A	A	A	A	A	A	A	A	A	A	A	C	A	A	A	A	A	A	A	A	A	A
533	Tortricinae		Neocalyptis	angustilineata	attractant	A	A	A	A	A	B	A	A	A	A	A	A	A	A	A	A	A	A	A	B	A	A	A	A	A	A	A	A	A	A
534	Chlidanotinae	Polyorthini	Isotrias	rectifasciana	attractant	A	A	A	A	A	A	A	A	A	A	A	A	A	A	A	A	A	B	A	A	A	A	A	A	A	A	A	B	A	A
535	Chlidanotinae	Polyorthini	Isotrias	hybridana	attractant	A	A	A	A	A	A	A	A	A	A	A	A	A	A	A	A	A	B	A	A	A	A	A	A	A	A	A	B	A	A
536	Chlidanotinae	Polyorthini	Olindia	schumacherana	attractant	A	A	A	A	B	A	A	A	A	A	A	A	A	A	A	A	A	A	A	A	A	A	A	A	A	A	A	A	A	A
