# Supplementary material for: Evolution of the codling moth pheromone via an ancient gene duplication
Source: BMC Biol. 2021 Apr 23;19:83. doi: 10.1186/s12915-021-01001-8 (PMC8063362; doi:10.1186/s12915-021-01001-8)
Supplement: Supplementary file 4 — Additional file 4: Table S2. List of terminal taxa and corresponding GenBank accession numbers used in this study. [file 12915_2021_1001_MOESM4_ESM.xlsx]

## Sheet: taxon sampling Tortricid phylo
	Supplementary Table S2: List of terminal taxa and corresponding GenBank accession numbers used in this study.
	Abbreviations: CAD = carbamoyl-phosphate synthetase II, DDC = Dopa decarboxylase, Eno = Enolase, PER = Period, WG = wingless, COI = 658 bp barcode fragment of Cytochrome Oxidase subunit I.
	Superfamily	Family	Subfamily	Tribe	Genus	Species	Representative taxon for genus	Gene regions
								CAD	DDC	Eno	PER	WG	COI	Note
1	Cossoidea	Cossidae			Archaeoses	pentasema	Archaeoses pentasema (Lower, 1915)	JQ784298	JQ785666	JQ789322	JQ785271	JQ786666	KF522536
2	Tortricoidea	Galacticidae			Homadaula	anisocentra	Homadaula anisocentra Meyrick, 1922	JQ784556	JQ785899	JQ789548	JQ785421	JQ786838	KF491795
3	Tortricoidea	Heliocosmidae			Heliocosma	sp.	Heliocosma melanotypa Turner, 1925	JQ784578	JQ785921	JQ789565	JQ785437	JQ786856	KF522580	substitute species of the same genus for the barcode fragment (COI): Heliocosma argyroleuca Lower, 1916
4	Zygaenoidea	Lacturidae			Lacturidae	sp.	Lacturidae sp.	GQ283546	GQ283629	GQ283708	GQ283787	GQ283860	JQ570326	substitute species of the same genus for the barcode fragment (COI): Lactura subfervens (Walker, 1854)
5	Zygaenoidea	Limacodidae			Pantoctenia	prasina	Pantoctenia prasina (Butler 1896)	JQ784755	JQ786078		JQ785552	JQ786988	KF491981
6	Sessioidea	Sesiidae			Vitacea	polistiformis	Vitacea polistiformis (Harris, 1854)	JQ784885	JQ786197	JQ789824		JQ787080	GU090234
7	Tortricoidea	Tortricidae	Chlidanotinae	Chlidanotini	Auratonota	dispersa	Auratonota dispersa Brown, 1990	JQ784335	JQ785698	JQ789357		JQ786691	KF491575
8	Tortricoidea	Tortricidae	Chlidanotinae	Chlidanotini	Heppnerographa	tricesimana	Heppnerographa tricesimana (Zeller, 1877)	JQ784590	JQ785933	JQ789574	JQ785446		KF491783
9	Tortricoidea	Tortricidae	Chlidanotinae	Hilarographini	Hilarographa	sp.	Hilarographa sp.		JQ785916	JQ789561	JQ785433		KF491792
10	Tortricoidea	Tortricidae	Chlidanotinae	Polyorthini	Histura	sp.	Histura sp.	JQ784574	JQ785917	JQ789562	JQ785434	JQ786852	JQ540881	substitute species of the same genus for the barcode fragment (COI): Histura perseavora Brown, 2010
11	Tortricoidea	Tortricidae	Chlidanotinae	Polyorthini	Isotrias	hybridana	Isotrias hybridana (Hubner, 1817)						KY053464
12	Tortricoidea	Tortricidae	Chlidanotinae	Polyorthini	Isotrias	rectifasciana	Isotrias rectifasciana (Haworth, 1811)						KP253581
13	Tortricoidea	Tortricidae	Chlidanotinae	Polyorthini	Olindia	schumacherana	Olindia schumacherana (Fabricius, 1787)						HM874023
14	Tortricoidea	Tortricidae	Chlidanotinae	Polyorthini	Pseudatteria	volcanica	Pseudatteria volcanica (Butler, 1872)	JQ784788	JQ786108	JQ789741		JQ787010	JQ536815
15	Tortricoidea	Tortricidae	Olethreutinae	Enarmoniini	Ancylis	achatana	Ancylis sparulana (Staudinger, 1859)	JQ784313	JQ785679	JQ789335	JQ785282		KF491535	erroneously assigned to Eucosmini in Pherobase
16	Tortricoidea	Tortricidae	Olethreutinae	Enarmoniini	Ancylis	albafascia	Ancylis sparulana (Staudinger, 1859)	JQ784313	JQ785679	JQ789335	JQ785282		KF491535	erroneously assigned to Eucosmini in Pherobase
17	Tortricoidea	Tortricidae	Olethreutinae	Enarmoniini	Ancylis	apicella	Ancylis sparulana (Staudinger, 1859)	JQ784313	JQ785679	JQ789335	JQ785282		KF491535	erroneously assigned to Eucosmini in Pherobase
18	Tortricoidea	Tortricidae	Olethreutinae	Enarmoniini	Ancylis	burgessiana	Ancylis sparulana (Staudinger, 1859)	JQ784313	JQ785679	JQ789335	JQ785282		KF491535	erroneously assigned to Eucosmini in Pherobase
19	Tortricoidea	Tortricidae	Olethreutinae	Enarmoniini	Ancylis	columbiana	Ancylis sparulana (Staudinger, 1859)	JQ784313	JQ785679	JQ789335	JQ785282		KF491535	erroneously assigned to Eucosmini in Pherobase
20	Tortricoidea	Tortricidae	Olethreutinae	Enarmoniini	Ancylis	geminana	Ancylis sparulana (Staudinger, 1859)	JQ784313	JQ785679	JQ789335	JQ785282		KF491535	erroneously assigned to Eucosmini in Pherobase
21	Tortricoidea	Tortricidae	Olethreutinae	Enarmoniini	Ancylis	mediofasciana	Ancylis sparulana (Staudinger, 1859)	JQ784313	JQ785679	JQ789335	JQ785282		KF491535	erroneously assigned to Eucosmini in Pherobase
22	Tortricoidea	Tortricidae	Olethreutinae	Enarmoniini	Ancylis	nubeculana	Ancylis sparulana (Staudinger, 1859)	JQ784313	JQ785679	JQ789335	JQ785282		KF491535	erroneously assigned to Eucosmini in Pherobase
23	Tortricoidea	Tortricidae	Olethreutinae	Enarmoniini	Ancylis	pacificana	Ancylis sparulana (Staudinger, 1859)	JQ784313	JQ785679	JQ789335	JQ785282		KF491535	erroneously assigned to Eucosmini in Pherobase
24	Tortricoidea	Tortricidae	Olethreutinae	Enarmoniini	Ancylis	sativa	Ancylis sparulana (Staudinger, 1859)	JQ784313	JQ785679	JQ789335	JQ785282		KF491535	erroneously assigned to Eucosmini in Pherobase
25	Tortricoidea	Tortricidae	Olethreutinae	Enarmoniini	Ancylis	selenana	Ancylis sparulana (Staudinger, 1859)	JQ784313	JQ785679	JQ789335	JQ785282		KF491535	erroneously assigned to Eucosmini in Pherobase
26	Tortricoidea	Tortricidae	Olethreutinae	Enarmoniini	Ancylis	simuloides	Ancylis sparulana (Staudinger, 1859)	JQ784313	JQ785679	JQ789335	JQ785282		KF491535	erroneously assigned to Eucosmini in Pherobase
27	Tortricoidea	Tortricidae	Olethreutinae	Enarmoniini	Ancylis	uncella	Ancylis sparulana (Staudinger, 1859)	JQ784313	JQ785679	JQ789335	JQ785282		KF491535	erroneously assigned to Eucosmini in Pherobase
28	Tortricoidea	Tortricidae	Olethreutinae	Enarmoniini	Episimus	argutanus	Episimus tyrius Heinrich, 1923	JQ784518	JQ785862	JQ789516	JQ785399	JQ786807	KF491711	erroneously assigned to Olethreutini in Pherobase
29	Tortricoidea	Tortricidae	Olethreutinae	Enarmoniini	Eucosmomorpha	albersana	Eucosmomorpha albersana (Hübner, 1813)						KX049717	erroneously assigned to Eucosmini in Pherobase
30	Tortricoidea	Tortricidae	Olethreutinae	Enarmoniini	Tetramoera	schistaceana	Tetramoera schistaceana (Snellen, 1890)						MK566732	erroneously assigned to Olethreutini in Pherobase
31	Tortricoidea	Tortricidae	Olethreutinae	Endotheniini	Endothenia	benausopsis	Endothenia hebesana (Walker, 1863)	JQ784488	JQ785837	JQ789492		JQ786787	KF491703
32	Tortricoidea	Tortricidae	Olethreutinae	Endotheniini	Endothenia	ericetana	Endothenia hebesana (Walker, 1863)	JQ784488	JQ785837	JQ789492		JQ786787	KF491703
33	Tortricoidea	Tortricidae	Olethreutinae	Endotheniini	Endothenia	gentianeana	Endothenia hebesana (Walker, 1863)	JQ784488	JQ785837	JQ789492		JQ786787	KF491703
34	Tortricoidea	Tortricidae	Olethreutinae	Endotheniini	Endothenia	nigricostana	Endothenia hebesana (Walker, 1863)	JQ784488	JQ785837	JQ789492		JQ786787	KF491703
35	Tortricoidea	Tortricidae	Olethreutinae	Endotheniini	Endothenia	quadrimaculana	Endothenia hebesana (Walker, 1863)	JQ784488	JQ785837	JQ789492		JQ786787	KF491703
36	Tortricoidea	Tortricidae	Olethreutinae	Endotheniini	Endothenia	ustulana	Endothenia hebesana (Walker, 1863)	JQ784488	JQ785837	JQ789492		JQ786787	KF491703
37	Tortricoidea	Tortricidae	Olethreutinae	Eucosmini	Barbara	colfaxiana	Barbara colfaxiana (Kearfott, 1907)						HM428372
38	Tortricoidea	Tortricidae	Olethreutinae	Eucosmini	Barbara	mappana	Barbara colfaxiana (Kearfott, 1907)						HM428372
39	Tortricoidea	Tortricidae	Olethreutinae	Eucosmini	Blastesthia	posticana	Pseudococcyx turionella (Linnaeus, 1758)						KF493847
40	Tortricoidea	Tortricidae	Olethreutinae	Eucosmini	Blastesthia	turionella	Pseudococcyx turionella (Linnaeus, 1758)						KF493847	homotypic synonym: Pseudococcyx turionella
41	Tortricoidea	Tortricidae	Olethreutinae	Eucosmini	Epiblema	confusana	Epiblema abruptana (Walsingham, 1879)	GQ283515	GQ283602	GQ283679	GQ283761	GQ283831	GU801252
42	Tortricoidea	Tortricidae	Olethreutinae	Eucosmini	Epiblema	desertana	Epiblema abruptana (Walsingham, 1879)	GQ283515	GQ283602	GQ283679	GQ283761	GQ283831	GU801252
43	Tortricoidea	Tortricidae	Olethreutinae	Eucosmini	Epiblema	farfarae	Epiblema abruptana (Walsingham, 1879)	GQ283515	GQ283602	GQ283679	GQ283761	GQ283831	GU801252
44	Tortricoidea	Tortricidae	Olethreutinae	Eucosmini	Epiblema	foenella	Epiblema foenella (Linnaeus, 1758)	JQ784485	JQ785834	JQ789490	JQ785384	JQ786784	HM871802
45	Tortricoidea	Tortricidae	Olethreutinae	Eucosmini	Epiblema	fuchsiana	Epiblema foenella (Linnaeus, 1758)	JQ784485	JQ785834	JQ789490	JQ785384	JQ786784	HM871802
46	Tortricoidea	Tortricidae	Olethreutinae	Eucosmini	Epiblema	hepaticana	Epiblema foenella (Linnaeus, 1758)	JQ784485	JQ785834	JQ789490	JQ785384	JQ786784	HM871802
47	Tortricoidea	Tortricidae	Olethreutinae	Eucosmini	Epiblema	resumptana	Epiblema foenella (Linnaeus, 1758)	JQ784485	JQ785834	JQ789490	JQ785384	JQ786784	HM871802
48	Tortricoidea	Tortricidae	Olethreutinae	Eucosmini	Epiblema	scudderiana	Epiblema foenella (Linnaeus, 1758)	JQ784485	JQ785834	JQ789490	JQ785384	JQ786784	HM871802
49	Tortricoidea	Tortricidae	Olethreutinae	Eucosmini	Epiblema	scutulana	Epiblema foenella (Linnaeus, 1758)	JQ784485	JQ785834	JQ789490	JQ785384	JQ786784	HM871802
50	Tortricoidea	Tortricidae	Olethreutinae	Eucosmini	Epinotia	aporema	Epinotia sp.	JQ784501	JQ785850	JQ789503	JQ785393		JQ775253	substitute species of the same genus for the barcode fragment (COI): Epinotia nisella (Clerck, 1759)
51	Tortricoidea	Tortricidae	Olethreutinae	Eucosmini	Epinotia	atristriga	Epinotia sp.	JQ784501	JQ785850	JQ789503	JQ785393		JQ775253	substitute species of the same genus for the barcode fragment (COI): Epinotia nisella (Clerck, 1759)
52	Tortricoidea	Tortricidae	Olethreutinae	Eucosmini	Epinotia	columbia	Epinotia sp.	JQ784501	JQ785850	JQ789503	JQ785393		JQ775253	substitute species of the same genus for the barcode fragment (COI): Epinotia nisella (Clerck, 1759)
53	Tortricoidea	Tortricidae	Olethreutinae	Eucosmini	Eucosma	aemulana	Eucosma picrodelta Meyrick, 1932	JQ784520	JQ785864	JQ789517	JQ785400		HM874646	substitute species of the same genus for the barcode fragment (COI): Eucosma saussureana (Benander, 1928)
54	Tortricoidea	Tortricidae	Olethreutinae	Eucosmini	Eucosma	agnotana	Eucosma picrodelta Meyrick, 1932	JQ784520	JQ785864	JQ789517	JQ785400		HM874646	substitute species of the same genus for the barcode fragment (COI): Eucosma saussureana (Benander, 1928)
55	Tortricoidea	Tortricidae	Olethreutinae	Eucosmini	Eucosma	bobana	Eucosma picrodelta Meyrick, 1932	JQ784520	JQ785864	JQ789517	JQ785400		HM874646	substitute species of the same genus for the barcode fragment (COI): Eucosma saussureana (Benander, 1928)
56	Tortricoidea	Tortricidae	Olethreutinae	Eucosmini	Eucosma	campoliliana	Eucosma picrodelta Meyrick, 1932	JQ784520	JQ785864	JQ789517	JQ785400		HM874646	substitute species of the same genus for the barcode fragment (COI): Eucosma saussureana (Benander, 1928)
57	Tortricoidea	Tortricidae	Olethreutinae	Eucosmini	Eucosma	cana	Eucosma picrodelta Meyrick, 1932	JQ784520	JQ785864	JQ789517	JQ785400		HM874646	substitute species of the same genus for the barcode fragment (COI): Eucosma saussureana (Benander, 1928)
58	Tortricoidea	Tortricidae	Olethreutinae	Eucosmini	Eucosma	coniogramma	Eucosma picrodelta Meyrick, 1932	JQ784520	JQ785864	JQ789517	JQ785400		HM874646	substitute species of the same genus for the barcode fragment (COI): Eucosma saussureana (Benander, 1928)
59	Tortricoidea	Tortricidae	Olethreutinae	Eucosmini	Eucosma	cumulana	Eucosma picrodelta Meyrick, 1932	JQ784520	JQ785864	JQ789517	JQ785400		HM874646	substitute species of the same genus for the barcode fragment (COI): Eucosma saussureana (Benander, 1928)
60	Tortricoidea	Tortricidae	Olethreutinae	Eucosmini	Eucosma	derelicta	Eucosma picrodelta Meyrick, 1932	JQ784520	JQ785864	JQ789517	JQ785400		HM874646	substitute species of the same genus for the barcode fragment (COI): Eucosma saussureana (Benander, 1928)
61	Tortricoidea	Tortricidae	Olethreutinae	Eucosmini	Eucosma	gloriola	Eucosma picrodelta Meyrick, 1932	JQ784520	JQ785864	JQ789517	JQ785400		HM874646	substitute species of the same genus for the barcode fragment (COI): Eucosma saussureana (Benander, 1928)
62	Tortricoidea	Tortricidae	Olethreutinae	Eucosmini	Eucosma	hohenwartiana	Eucosma picrodelta Meyrick, 1932	JQ784520	JQ785864	JQ789517	JQ785400		HM874646	substitute species of the same genus for the barcode fragment (COI): Eucosma saussureana (Benander, 1928)
63	Tortricoidea	Tortricidae	Olethreutinae	Eucosmini	Eucosma	monitorana	Eucosma picrodelta Meyrick, 1932	JQ784520	JQ785864	JQ789517	JQ785400		HM874646	substitute species of the same genus for the barcode fragment (COI): Eucosma saussureana (Benander, 1928)
64	Tortricoidea	Tortricidae	Olethreutinae	Eucosmini	Eucosma	nigromaculana	Eucosma picrodelta Meyrick, 1932	JQ784520	JQ785864	JQ789517	JQ785400		HM874646	substitute species of the same genus for the barcode fragment (COI): Eucosma saussureana (Benander, 1928)
65	Tortricoidea	Tortricidae	Olethreutinae	Eucosmini	Eucosma	notanthes	Eucosma picrodelta Meyrick, 1932	JQ784520	JQ785864	JQ789517	JQ785400		HM874646	substitute species of the same genus for the barcode fragment (COI): Eucosma saussureana (Benander, 1928)
66	Tortricoidea	Tortricidae	Olethreutinae	Eucosmini	Eucosma	oemulana	Eucosma picrodelta Meyrick, 1932	JQ784520	JQ785864	JQ789517	JQ785400		HM874646	substitute species of the same genus for the barcode fragment (COI): Eucosma saussureana (Benander, 1928)
67	Tortricoidea	Tortricidae	Olethreutinae	Eucosmini	Eucosma	ponderosa	Eucosma picrodelta Meyrick, 1932	JQ784520	JQ785864	JQ789517	JQ785400		HM874646	substitute species of the same genus for the barcode fragment (COI): Eucosma saussureana (Benander, 1928)
68	Tortricoidea	Tortricidae	Olethreutinae	Eucosmini	Eucosma	pupillana	Eucosma picrodelta Meyrick, 1932	JQ784520	JQ785864	JQ789517	JQ785400		HM874646	substitute species of the same genus for the barcode fragment (COI): Eucosma saussureana (Benander, 1928)
69	Tortricoidea	Tortricidae	Olethreutinae	Eucosmini	Eucosma	recissoriana	Eucosma picrodelta Meyrick, 1932	JQ784520	JQ785864	JQ789517	JQ785400		HM874646	substitute species of the same genus for the barcode fragment (COI): Eucosma saussureana (Benander, 1928)
70	Tortricoidea	Tortricidae	Olethreutinae	Eucosmini	Eucosma	scorzonerana	Eucosma picrodelta Meyrick, 1932	JQ784520	JQ785864	JQ789517	JQ785400		HM874646	substitute species of the same genus for the barcode fragment (COI): Eucosma saussureana (Benander, 1928)
71	Tortricoidea	Tortricidae	Olethreutinae	Eucosmini	Eucosma	scutana	Eucosma picrodelta Meyrick, 1932	JQ784520	JQ785864	JQ789517	JQ785400		HM874646	substitute species of the same genus for the barcode fragment (COI): Eucosma saussureana (Benander, 1928)
72	Tortricoidea	Tortricidae	Olethreutinae	Eucosmini	Eucosma	sonomana	Eucosma picrodelta Meyrick, 1932	JQ784520	JQ785864	JQ789517	JQ785400		HM874646	substitute species of the same genus for the barcode fragment (COI): Eucosma saussureana (Benander, 1928)
73	Tortricoidea	Tortricidae	Olethreutinae	Eucosmini	Eucosma	tocullionana	Eucosma picrodelta Meyrick, 1932	JQ784520	JQ785864	JQ789517	JQ785400		HM874646	substitute species of the same genus for the barcode fragment (COI): Eucosma saussureana (Benander, 1928)
74	Tortricoidea	Tortricidae	Olethreutinae	Eucosmini	Eucosma	urbana	Eucosma picrodelta Meyrick, 1932	JQ784520	JQ785864	JQ789517	JQ785400		HM874646	substitute species of the same genus for the barcode fragment (COI): Eucosma saussureana (Benander, 1928)
75	Tortricoidea	Tortricidae	Olethreutinae	Eucosmini	Eucosma	womonana	Eucosma picrodelta Meyrick, 1932	JQ784520	JQ785864	JQ789517	JQ785400		HM874646	substitute species of the same genus for the barcode fragment (COI): Eucosma saussureana (Benander, 1928)
76	Tortricoidea	Tortricidae	Olethreutinae	Eucosmini	Gravitarmata	margarotana	Gravitarmata margarotana (Heinemann, 1863)						KF523777
77	Tortricoidea	Tortricidae	Olethreutinae	Eucosmini	Gretchena	bolliana	Gretchena bolliana (Slingerland, 1896)						HM423949
78	Tortricoidea	Tortricidae	Olethreutinae	Eucosmini	Gretchena	semialba	Gretchena bolliana (Slingerland, 1896)						HM423949
79	Tortricoidea	Tortricidae	Olethreutinae	Eucosmini	Griselda	myrtillana	Rhopobota myrtillana (Humphreys & Westwood, 1845)						KX046186	homotypic synonym: Rhopobota myrtillana ; erroneously assigned to Grapholitini in Pherobase
80	Tortricoidea	Tortricidae	Olethreutinae	Eucosmini	Gypsonoma	aceriana	Gypsonoma aceriana (Duponchel, 1843)						GQ845404	erroneously assigned to Grapholitini in Pherobase
81	Tortricoidea	Tortricidae	Olethreutinae	Eucosmini	Gypsonoma	dealbana	Gypsonoma aceriana (Duponchel, 1843)						GQ845404	erroneously assigned to Grapholitini in Pherobase
82	Tortricoidea	Tortricidae	Olethreutinae	Eucosmini	Gypsonoma	minutana	Gypsonoma aceriana (Duponchel, 1843)						GQ845404	erroneously assigned to Grapholitini in Pherobase
83	Tortricoidea	Tortricidae	Olethreutinae	Eucosmini	Gypsonoma	oppressana	Gypsonoma aceriana (Duponchel, 1843)						GQ845404	erroneously assigned to Grapholitini in Pherobase
84	Tortricoidea	Tortricidae	Olethreutinae	Eucosmini	Gypsonoma	sociana	Gypsonoma aceriana (Duponchel, 1843)						GQ845404	erroneously assigned to Grapholitini in Pherobase
85	Tortricoidea	Tortricidae	Olethreutinae	Eucosmini	Notocelia	cynosbatella	Notocelia roborana (Denis & Schiffermuller, 1775)						HM871346
86	Tortricoidea	Tortricidae	Olethreutinae	Eucosmini	Notocelia	incarnatana	Notocelia roborana (Denis & Schiffermuller, 1775)						HM871346
87	Tortricoidea	Tortricidae	Olethreutinae	Eucosmini	Notocelia	purpurissatana	Notocelia roborana (Denis & Schiffermuller, 1775)						HM871346
88	Tortricoidea	Tortricidae	Olethreutinae	Eucosmini	Notocelia	roborana	Notocelia roborana (Denis & Schiffermuller, 1775)						HM871346
89	Tortricoidea	Tortricidae	Olethreutinae	Eucosmini	Notocelia	rosaecolana	Notocelia roborana (Denis & Schiffermuller, 1775)						HM871346
90	Tortricoidea	Tortricidae	Olethreutinae	Eucosmini	Notocelia	suffusana	Notocelia roborana (Denis & Schiffermuller, 1775)						HM871346
91	Tortricoidea	Tortricidae	Olethreutinae	Eucosmini	Notocelia	trimaculana	Notocelia roborana (Denis & Schiffermuller, 1775)						HM871346
92	Tortricoidea	Tortricidae	Olethreutinae	Eucosmini	Notocelia	uddmanniana	Notocelia roborana (Denis & Schiffermuller, 1775)						HM871346
93	Tortricoidea	Tortricidae	Olethreutinae	Eucosmini	Pelochrista	scintillana randana	Pelochrista zomonana (Kearfott, 1907)	GQ283540	GQ283624	GQ283702	GQ283781	GQ283854	KM573580	substitute species of the same genus for the barcode fragment (COI): Pelochrista caecimaculana (Hubner, 1799)
94	Tortricoidea	Tortricidae	Olethreutinae	Eucosmini	Petrova	albicapitana	Petrova comstockiana (Fernald, 1879)						GU088485
95	Tortricoidea	Tortricidae	Olethreutinae	Eucosmini	Petrova	burkeana	Petrova comstockiana (Fernald, 1879)						GU088485
96	Tortricoidea	Tortricidae	Olethreutinae	Eucosmini	Petrova	luculentana	Petrova comstockiana (Fernald, 1879)						GU088485
97	Tortricoidea	Tortricidae	Olethreutinae	Eucosmini	Petrova	metallica	Petrova comstockiana (Fernald, 1879)						GU088485
98	Tortricoidea	Tortricidae	Olethreutinae	Eucosmini	Petrova	picicolana	Petrova comstockiana (Fernald, 1879)						GU088485
99	Tortricoidea	Tortricidae	Olethreutinae	Eucosmini	Petrova	resinella	Petrova comstockiana (Fernald, 1879)						GU088485
100	Tortricoidea	Tortricidae	Olethreutinae	Eucosmini	Phaneta	alterana	Phaneta ochrocephala (Walsingham, 1895)	KC430449					KC430521
101	Tortricoidea	Tortricidae	Olethreutinae	Eucosmini	Phaneta	columbiana	Phaneta ochrocephala (Walsingham, 1895)	KC430449					KC430521
102	Tortricoidea	Tortricidae	Olethreutinae	Eucosmini	Phaneta	latens	Phaneta ochrocephala (Walsingham, 1895)	KC430449					KC430521
103	Tortricoidea	Tortricidae	Olethreutinae	Eucosmini	Phaneta	ochroterminana	Phaneta ochrocephala (Walsingham, 1895)	KC430449					KC430521
104	Tortricoidea	Tortricidae	Olethreutinae	Eucosmini	Phaneta	roseoterminana	Phaneta ochrocephala (Walsingham, 1895)	KC430449					KC430521
105	Tortricoidea	Tortricidae	Olethreutinae	Eucosmini	Proteoteras	crescentana	Proteoteras willingana (Kearfott, 1904)						GU800356
106	Tortricoidea	Tortricidae	Olethreutinae	Eucosmini	Proteoteras	willingana	Proteoteras willingana (Kearfott, 1904)						GU800356
107	Tortricoidea	Tortricidae	Olethreutinae	Eucosmini	Pseudexentera	mali	Pseudexentera oregonana (Walsingham, 1879)						KT148287
108	Tortricoidea	Tortricidae	Olethreutinae	Eucosmini	Pseudexentera	maracana	Pseudexentera oregonana (Walsingham, 1879)						KT148287
109	Tortricoidea	Tortricidae	Olethreutinae	Eucosmini	Pseudexentera	oregonana	Pseudexentera oregonana (Walsingham, 1879)						KT148287
110	Tortricoidea	Tortricidae	Olethreutinae	Eucosmini	Pseudexentera	spoliana	Pseudexentera oregonana (Walsingham, 1879)						KT148287
111	Tortricoidea	Tortricidae	Olethreutinae	Eucosmini	Retinia	perangustana	Retinia resinella (Linnaeus, 1758)						HM873907
112	Tortricoidea	Tortricidae	Olethreutinae	Eucosmini	Retinia	resinella	Retinia resinella (Linnaeus, 1758)						HM873907
113	Tortricoidea	Tortricidae	Olethreutinae	Eucosmini	Rhopobota	naevana	Rhopobota naevana (Hubner, 1817)						HM871178
114	Tortricoidea	Tortricidae	Olethreutinae	Eucosmini	Rhopobota	ustomaculana	Rhopobota naevana (Hubner, 1817)						HM871178
115	Tortricoidea	Tortricidae	Olethreutinae	Eucosmini	Rhyacionia	adana	Rhyacionia pinivorana (Lienig & Zeller, 1846)						HM871885
116	Tortricoidea	Tortricidae	Olethreutinae	Eucosmini	Rhyacionia	buoliana	Rhyacionia pinivorana (Lienig & Zeller, 1846)						HM871885
117	Tortricoidea	Tortricidae	Olethreutinae	Eucosmini	Rhyacionia	busckana	Rhyacionia pinivorana (Lienig & Zeller, 1846)						HM871885
118	Tortricoidea	Tortricidae	Olethreutinae	Eucosmini	Rhyacionia	bushnell	Rhyacionia pinivorana (Lienig & Zeller, 1846)						HM871885
119	Tortricoidea	Tortricidae	Olethreutinae	Eucosmini	Rhyacionia	duplana	Rhyacionia pinivorana (Lienig & Zeller, 1846)						HM871885
120	Tortricoidea	Tortricidae	Olethreutinae	Eucosmini	Rhyacionia	duplana stimulata	Rhyacionia pinivorana (Lienig & Zeller, 1846)						HM871885
121	Tortricoidea	Tortricidae	Olethreutinae	Eucosmini	Rhyacionia	frustrana	Rhyacionia pinivorana (Lienig & Zeller, 1846)						HM871885
122	Tortricoidea	Tortricidae	Olethreutinae	Eucosmini	Rhyacionia	fumosana	Rhyacionia pinivorana (Lienig & Zeller, 1846)						HM871885
123	Tortricoidea	Tortricidae	Olethreutinae	Eucosmini	Rhyacionia	granti	Rhyacionia pinivorana (Lienig & Zeller, 1846)						HM871885
124	Tortricoidea	Tortricidae	Olethreutinae	Eucosmini	Rhyacionia	jenningsi	Rhyacionia pinivorana (Lienig & Zeller, 1846)						HM871885
125	Tortricoidea	Tortricidae	Olethreutinae	Eucosmini	Rhyacionia	monophylliana	Rhyacionia pinivorana (Lienig & Zeller, 1846)						HM871885
126	Tortricoidea	Tortricidae	Olethreutinae	Eucosmini	Rhyacionia	multilineata	Rhyacionia pinivorana (Lienig & Zeller, 1846)						HM871885
127	Tortricoidea	Tortricidae	Olethreutinae	Eucosmini	Rhyacionia	neomexicana	Rhyacionia pinivorana (Lienig & Zeller, 1846)						HM871885
128	Tortricoidea	Tortricidae	Olethreutinae	Eucosmini	Rhyacionia	pasadenana	Rhyacionia pinivorana (Lienig & Zeller, 1846)						HM871885
129	Tortricoidea	Tortricidae	Olethreutinae	Eucosmini	Rhyacionia	pinivorana	Rhyacionia pinivorana (Lienig & Zeller, 1846)						HM871885
130	Tortricoidea	Tortricidae	Olethreutinae	Eucosmini	Rhyacionia	rigidana	Rhyacionia pinivorana (Lienig & Zeller, 1846)						HM871885
131	Tortricoidea	Tortricidae	Olethreutinae	Eucosmini	Rhyacionia	salmonicolor	Rhyacionia pinivorana (Lienig & Zeller, 1846)						HM871885
132	Tortricoidea	Tortricidae	Olethreutinae	Eucosmini	Rhyacionia	subtropica	Rhyacionia pinivorana (Lienig & Zeller, 1846)						HM871885
133	Tortricoidea	Tortricidae	Olethreutinae	Eucosmini	Rhyacionia	zozana	Rhyacionia pinivorana (Lienig & Zeller, 1846)						HM871885
134	Tortricoidea	Tortricidae	Olethreutinae	Eucosmini	Spilonota	laricana	Spilonota eremitana Moriuti, 1972	JQ784817	JQ786134	JQ789765	JQ785586		KF523836
135	Tortricoidea	Tortricidae	Olethreutinae	Eucosmini	Spilonota	ocellana	Spilonota eremitana Moriuti, 1972	JQ784817	JQ786134	JQ789765	JQ785586		KF523836
136	Tortricoidea	Tortricidae	Olethreutinae	Eucosmini	Strepsicrates	semicanella	Strepsicrates semicanella (Walker, 1866)						KF405198
137	Tortricoidea	Tortricidae	Olethreutinae	Eucosmini	Thiodia	alterana	Thiodia citrana (Hubner, 1799)						HM872651
138	Tortricoidea	Tortricidae	Olethreutinae	Eucosmini	Zeiraphera	canadensis	Zeiraphera canadensis Mutuura & Freeman, 1967						HM423951
139	Tortricoidea	Tortricidae	Olethreutinae	Eucosmini	Zeiraphera	diniana	Zeiraphera canadensis Mutuura & Freeman, 1967						HM423951
140	Tortricoidea	Tortricidae	Olethreutinae	Eucosmini	Zeiraphera	griseana	Zeiraphera canadensis Mutuura & Freeman, 1967						HM423951
141	Tortricoidea	Tortricidae	Olethreutinae	Eucosmini	Zeiraphera	isertana	Zeiraphera canadensis Mutuura & Freeman, 1967						HM423951
142	Tortricoidea	Tortricidae	Olethreutinae	Eucosmini	Zeiraphera	unfortunana	Zeiraphera canadensis Mutuura & Freeman, 1967						HM423951
143	Tortricoidea	Tortricidae	Olethreutinae	Grapholitini	Centroxena	sp	Centroxena sp.						KF404579
144	Tortricoidea	Tortricidae	Olethreutinae	Grapholitini	Cryptophlebia	amamiana	Cryptophlebia ombrodelta (Lower, 1898)	JQ784418	JQ785775	JQ789433	JQ785345		KF403816
145	Tortricoidea	Tortricidae	Olethreutinae	Grapholitini	Cryptophlebia	batrachopa	Cryptophlebia ombrodelta (Lower, 1898)	JQ784418	JQ785775	JQ789433	JQ785345		KF403816
146	Tortricoidea	Tortricidae	Olethreutinae	Grapholitini	Cryptophlebia	horii	Cryptophlebia ombrodelta (Lower, 1898)	JQ784418	JQ785775	JQ789433	JQ785345		KF403816
147	Tortricoidea	Tortricidae	Olethreutinae	Grapholitini	Cryptophlebia	illepida	Cryptophlebia ombrodelta (Lower, 1898)	JQ784418	JQ785775	JQ789433	JQ785345		KF403816
148	Tortricoidea	Tortricidae	Olethreutinae	Grapholitini	Cryptophlebia	imicella	Cryptophlebia ombrodelta (Lower, 1898)	JQ784418	JQ785775	JQ789433	JQ785345		KF403816
149	Tortricoidea	Tortricidae	Olethreutinae	Grapholitini	Cryptophlebia	leucotreta	Cryptophlebia ombrodelta (Lower, 1898)	JQ784418	JQ785775	JQ789433	JQ785345		KF403816
150	Tortricoidea	Tortricidae	Olethreutinae	Grapholitini	Cryptophlebia	ombrodelta	Cryptophlebia ombrodelta (Lower, 1898)	JQ784418	JQ785775	JQ789433	JQ785345		KF403816
151	Tortricoidea	Tortricidae	Olethreutinae	Grapholitini	Cryptophlebia	palustris	Cryptophlebia ombrodelta (Lower, 1898)	JQ784418	JQ785775	JQ789433	JQ785345		KF403816
152	Tortricoidea	Tortricidae	Olethreutinae	Grapholitini	Cryptophlebia	peltastica	Cryptophlebia ombrodelta (Lower, 1898)	JQ784418	JQ785775	JQ789433	JQ785345		KF403816
153	Tortricoidea	Tortricidae	Olethreutinae	Grapholitini	Cydia	americana	Cydia pomonella (Linnaeus, 1758)	GQ283522	EU032801	GQ283686	EU032972	GQ283838	KM572180
154	Tortricoidea	Tortricidae	Olethreutinae	Grapholitini	Cydia	atlantica	Cydia pomonella (Linnaeus, 1758)	GQ283522	EU032801	GQ283686	EU032972	GQ283838	KM572180
155	Tortricoidea	Tortricidae	Olethreutinae	Grapholitini	Cydia	blackmoreana	Cydia pomonella (Linnaeus, 1758)	GQ283522	EU032801	GQ283686	EU032972	GQ283838	KM572180
156	Tortricoidea	Tortricidae	Olethreutinae	Grapholitini	Cydia	bracteatana	Cydia pomonella (Linnaeus, 1758)	GQ283522	EU032801	GQ283686	EU032972	GQ283838	KM572180
157	Tortricoidea	Tortricidae	Olethreutinae	Grapholitini	Cydia	caryana	Cydia pomonella (Linnaeus, 1758)	GQ283522	EU032801	GQ283686	EU032972	GQ283838	KM572180
158	Tortricoidea	Tortricidae	Olethreutinae	Grapholitini	Cydia	colorana	Cydia pomonella (Linnaeus, 1758)	GQ283522	EU032801	GQ283686	EU032972	GQ283838	KM572180
159	Tortricoidea	Tortricidae	Olethreutinae	Grapholitini	Cydia	conicolana	Cydia pomonella (Linnaeus, 1758)	GQ283522	EU032801	GQ283686	EU032972	GQ283838	KM572180
160	Tortricoidea	Tortricidae	Olethreutinae	Grapholitini	Cydia	coniferana	Cydia pomonella (Linnaeus, 1758)	GQ283522	EU032801	GQ283686	EU032972	GQ283838	KM572180
161	Tortricoidea	Tortricidae	Olethreutinae	Grapholitini	Cydia	cosmophorana	Cydia pomonella (Linnaeus, 1758)	GQ283522	EU032801	GQ283686	EU032972	GQ283838	KM572180
162	Tortricoidea	Tortricidae	Olethreutinae	Grapholitini	Cydia	cupressana	Cydia pomonella (Linnaeus, 1758)	GQ283522	EU032801	GQ283686	EU032972	GQ283838	KM572180
163	Tortricoidea	Tortricidae	Olethreutinae	Grapholitini	Cydia	duplicana	Cydia pomonella (Linnaeus, 1758)	GQ283522	EU032801	GQ283686	EU032972	GQ283838	KM572180
164	Tortricoidea	Tortricidae	Olethreutinae	Grapholitini	Cydia	exquisitana	Cydia pomonella (Linnaeus, 1758)	GQ283522	EU032801	GQ283686	EU032972	GQ283838	KM572180
165	Tortricoidea	Tortricidae	Olethreutinae	Grapholitini	Cydia	fagiglandana	Cydia pomonella (Linnaeus, 1758)	GQ283522	EU032801	GQ283686	EU032972	GQ283838	KM572180
166	Tortricoidea	Tortricidae	Olethreutinae	Grapholitini	Cydia	fletcherana	Cydia pomonella (Linnaeus, 1758)	GQ283522	EU032801	GQ283686	EU032972	GQ283838	KM572180
167	Tortricoidea	Tortricidae	Olethreutinae	Grapholitini	Cydia	flexiloqua	Cydia pomonella (Linnaeus, 1758)	GQ283522	EU032801	GQ283686	EU032972	GQ283838	KM572180
168	Tortricoidea	Tortricidae	Olethreutinae	Grapholitini	Cydia	gallicana	Cydia pomonella (Linnaeus, 1758)	GQ283522	EU032801	GQ283686	EU032972	GQ283838	KM572180
169	Tortricoidea	Tortricidae	Olethreutinae	Grapholitini	Cydia	ilipulana	Cydia pomonella (Linnaeus, 1758)	GQ283522	EU032801	GQ283686	EU032972	GQ283838	KM572180
170	Tortricoidea	Tortricidae	Olethreutinae	Grapholitini	Cydia	illutana	Cydia pomonella (Linnaeus, 1758)	GQ283522	EU032801	GQ283686	EU032972	GQ283838	KM572180
171	Tortricoidea	Tortricidae	Olethreutinae	Grapholitini	Cydia	indivisa	Cydia pomonella (Linnaeus, 1758)	GQ283522	EU032801	GQ283686	EU032972	GQ283838	KM572180
172	Tortricoidea	Tortricidae	Olethreutinae	Grapholitini	Cydia	ingrata	Cydia pomonella (Linnaeus, 1758)	GQ283522	EU032801	GQ283686	EU032972	GQ283838	KM572180
173	Tortricoidea	Tortricidae	Olethreutinae	Grapholitini	Cydia	intexta	Cydia pomonella (Linnaeus, 1758)	GQ283522	EU032801	GQ283686	EU032972	GQ283838	KM572180
174	Tortricoidea	Tortricidae	Olethreutinae	Grapholitini	Cydia	janthiana	Cydia pomonella (Linnaeus, 1758)	GQ283522	EU032801	GQ283686	EU032972	GQ283838	KM572180
175	Tortricoidea	Tortricidae	Olethreutinae	Grapholitini	Cydia	jungiella	Cydia pomonella (Linnaeus, 1758)	GQ283522	EU032801	GQ283686	EU032972	GQ283838	KM572180
176	Tortricoidea	Tortricidae	Olethreutinae	Grapholitini	Cydia	laricana	Cydia pomonella (Linnaeus, 1758)	GQ283522	EU032801	GQ283686	EU032972	GQ283838	KM572180
177	Tortricoidea	Tortricidae	Olethreutinae	Grapholitini	Cydia	lautiuscula	Cydia pomonella (Linnaeus, 1758)	GQ283522	EU032801	GQ283686	EU032972	GQ283838	KM572180
178	Tortricoidea	Tortricidae	Olethreutinae	Grapholitini	Cydia	leucobasis	Cydia pomonella (Linnaeus, 1758)	GQ283522	EU032801	GQ283686	EU032972	GQ283838	KM572180
179	Tortricoidea	Tortricidae	Olethreutinae	Grapholitini	Cydia	leucostoma	Cydia pomonella (Linnaeus, 1758)	GQ283522	EU032801	GQ283686	EU032972	GQ283838	KM572180
180	Tortricoidea	Tortricidae	Olethreutinae	Grapholitini	Cydia	medicaginis	Cydia pomonella (Linnaeus, 1758)	GQ283522	EU032801	GQ283686	EU032972	GQ283838	KM572180
181	Tortricoidea	Tortricidae	Olethreutinae	Grapholitini	Cydia	milleniana	Cydia pomonella (Linnaeus, 1758)	GQ283522	EU032801	GQ283686	EU032972	GQ283838	KM572180
182	Tortricoidea	Tortricidae	Olethreutinae	Grapholitini	Cydia	nigricana	Cydia pomonella (Linnaeus, 1758)	GQ283522	EU032801	GQ283686	EU032972	GQ283838	KM572180
183	Tortricoidea	Tortricidae	Olethreutinae	Grapholitini	Cydia	orobana	Cydia pomonella (Linnaeus, 1758)	GQ283522	EU032801	GQ283686	EU032972	GQ283838	KM572180
184	Tortricoidea	Tortricidae	Olethreutinae	Grapholitini	Cydia	oxytropidis	Cydia pomonella (Linnaeus, 1758)	GQ283522	EU032801	GQ283686	EU032972	GQ283838	KM572180
185	Tortricoidea	Tortricidae	Olethreutinae	Grapholitini	Cydia	pactolana	Cydia pomonella (Linnaeus, 1758)	GQ283522	EU032801	GQ283686	EU032972	GQ283838	KM572180
186	Tortricoidea	Tortricidae	Olethreutinae	Grapholitini	Cydia	phaulomorpha	Cydia pomonella (Linnaeus, 1758)	GQ283522	EU032801	GQ283686	EU032972	GQ283838	KM572180
187	Tortricoidea	Tortricidae	Olethreutinae	Grapholitini	Cydia	piperana	Cydia pomonella (Linnaeus, 1758)	GQ283522	EU032801	GQ283686	EU032972	GQ283838	KM572180
188	Tortricoidea	Tortricidae	Olethreutinae	Grapholitini	Cydia	pomonella	Cydia pomonella (Linnaeus, 1758)	GQ283522	EU032801	GQ283686	EU032972	GQ283838	KM572180
189	Tortricoidea	Tortricidae	Olethreutinae	Grapholitini	Cydia	populana	Cydia pomonella (Linnaeus, 1758)	GQ283522	EU032801	GQ283686	EU032972	GQ283838	KM572180
190	Tortricoidea	Tortricidae	Olethreutinae	Grapholitini	Cydia	pyrivora	Cydia pomonella (Linnaeus, 1758)	GQ283522	EU032801	GQ283686	EU032972	GQ283838	KM572180
191	Tortricoidea	Tortricidae	Olethreutinae	Grapholitini	Cydia	servillana	Cydia pomonella (Linnaeus, 1758)	GQ283522	EU032801	GQ283686	EU032972	GQ283838	KM572180
192	Tortricoidea	Tortricidae	Olethreutinae	Grapholitini	Cydia	spendana	Cydia pomonella (Linnaeus, 1758)	GQ283522	EU032801	GQ283686	EU032972	GQ283838	KM572180
193	Tortricoidea	Tortricidae	Olethreutinae	Grapholitini	Cydia	strobilella	Cydia pomonella (Linnaeus, 1758)	GQ283522	EU032801	GQ283686	EU032972	GQ283838	KM572180
194	Tortricoidea	Tortricidae	Olethreutinae	Grapholitini	Cydia	succedana	Cydia pomonella (Linnaeus, 1758)	GQ283522	EU032801	GQ283686	EU032972	GQ283838	KM572180
195	Tortricoidea	Tortricidae	Olethreutinae	Grapholitini	Cydia	tana	Cydia pomonella (Linnaeus, 1758)	GQ283522	EU032801	GQ283686	EU032972	GQ283838	KM572180
196	Tortricoidea	Tortricidae	Olethreutinae	Grapholitini	Cydia	toreuta	Cydia pomonella (Linnaeus, 1758)	GQ283522	EU032801	GQ283686	EU032972	GQ283838	KM572180
197	Tortricoidea	Tortricidae	Olethreutinae	Grapholitini	Cydia	trasias	Cydia pomonella (Linnaeus, 1758)	GQ283522	EU032801	GQ283686	EU032972	GQ283838	KM572180
198	Tortricoidea	Tortricidae	Olethreutinae	Grapholitini	Cydia	turcianae	Cydia pomonella (Linnaeus, 1758)	GQ283522	EU032801	GQ283686	EU032972	GQ283838	KM572180
199	Tortricoidea	Tortricidae	Olethreutinae	Grapholitini	Cydia	youngana	Cydia pomonella (Linnaeus, 1758)	GQ283522	EU032801	GQ283686	EU032972	GQ283838	KM572180
200	Tortricoidea	Tortricidae	Olethreutinae	Grapholitini	Cydia	zebeana	Cydia pomonella (Linnaeus, 1758)	GQ283522	EU032801	GQ283686	EU032972	GQ283838	KM572180
201	Tortricoidea	Tortricidae	Olethreutinae	Grapholitini	Dichrorampha	acuminatana	Dichrorampha cancellatana Kennel, 1901	JQ784457			JQ785368	JQ786763	KF491686
202	Tortricoidea	Tortricidae	Olethreutinae	Grapholitini	Dichrorampha	gueneeana	Dichrorampha cancellatana Kennel, 1901	JQ784457			JQ785368	JQ786763	KF491686
203	Tortricoidea	Tortricidae	Olethreutinae	Grapholitini	Dichrorampha	incursana	Dichrorampha cancellatana Kennel, 1901	JQ784457			JQ785368	JQ786763	KF491686
204	Tortricoidea	Tortricidae	Olethreutinae	Grapholitini	Dichrorampha	petiverella	Dichrorampha cancellatana Kennel, 1901	JQ784457			JQ785368	JQ786763	KF491686
205	Tortricoidea	Tortricidae	Olethreutinae	Grapholitini	Dichrorampha	plumbana	Dichrorampha cancellatana Kennel, 1901	JQ784457			JQ785368	JQ786763	KF491686
206	Tortricoidea	Tortricidae	Olethreutinae	Grapholitini	Dichrorampha	sedatana	Dichrorampha cancellatana Kennel, 1901	JQ784457			JQ785368	JQ786763	KF491686
207	Tortricoidea	Tortricidae	Olethreutinae	Grapholitini	Dichrorampha	simpliciana	Dichrorampha cancellatana Kennel, 1901	JQ784457			JQ785368	JQ786763	KF491686
208	Tortricoidea	Tortricidae	Olethreutinae	Grapholitini	Dichrorampha	simulana	Dichrorampha cancellatana Kennel, 1901	JQ784457			JQ785368	JQ786763	KF491686
209	Tortricoidea	Tortricidae	Olethreutinae	Grapholitini	Ecdytolopha	aurantiana	Ecdytolopha mana (Kearfott, 1907)						HQ930505
210	Tortricoidea	Tortricidae	Olethreutinae	Grapholitini	Ecdytolopha	insiticiana	Ecdytolopha mana (Kearfott, 1907)						HQ930505
211	Tortricoidea	Tortricidae	Olethreutinae	Grapholitini	Ecdytolopha	torticornis	Ecdytolopha mana (Kearfott, 1907)						HQ930505
212	Tortricoidea	Tortricidae	Olethreutinae	Enarmoniini	Enarmonia	formosana	Enarmonia formosana (Scopoli, 1763)						HM871390	erroneously assigned to Grapholitini in Pherobase
213	Tortricoidea	Tortricidae	Olethreutinae	Grapholitini	Grapholita	caerulana	Grapholita packardi Zeller, 1875	JQ784632	JQ785971	JQ789614	JQ785478		KF491773
214	Tortricoidea	Tortricidae	Olethreutinae	Grapholitini	Grapholita	compositella	Grapholita packardi Zeller, 1875	JQ784632	JQ785971	JQ789614	JQ785478		KF491773
215	Tortricoidea	Tortricidae	Olethreutinae	Grapholitini	Grapholita	conversana	Grapholita packardi Zeller, 1875	JQ784632	JQ785971	JQ789614	JQ785478		KF491773
216	Tortricoidea	Tortricidae	Olethreutinae	Grapholitini	Grapholita	decolorana	Grapholita packardi Zeller, 1875	JQ784632	JQ785971	JQ789614	JQ785478		KF491773
217	Tortricoidea	Tortricidae	Olethreutinae	Grapholitini	Grapholita	dimorpha	Grapholita packardi Zeller, 1875	JQ784632	JQ785971	JQ789614	JQ785478		KF491773
218	Tortricoidea	Tortricidae	Olethreutinae	Grapholitini	Grapholita	endrosias	Grapholita packardi Zeller, 1875	JQ784632	JQ785971	JQ789614	JQ785478		KF491773
219	Tortricoidea	Tortricidae	Olethreutinae	Grapholitini	Grapholita	funebrana	Grapholita packardi Zeller, 1875	JQ784632	JQ785971	JQ789614	JQ785478		KF491773
220	Tortricoidea	Tortricidae	Olethreutinae	Grapholitini	Grapholita	gemmiferana	Grapholita packardi Zeller, 1875	JQ784632	JQ785971	JQ789614	JQ785478		KF491773
221	Tortricoidea	Tortricidae	Olethreutinae	Grapholitini	Grapholita	inopinata	Grapholita packardi Zeller, 1875	JQ784632	JQ785971	JQ789614	JQ785478		KF491773
222	Tortricoidea	Tortricidae	Olethreutinae	Grapholitini	Grapholita	janthinana	Grapholita packardi Zeller, 1875	JQ784632	JQ785971	JQ789614	JQ785478		KF491773
223	Tortricoidea	Tortricidae	Olethreutinae	Grapholitini	Grapholita	libertina	Grapholita packardi Zeller, 1875	JQ784632	JQ785971	JQ789614	JQ785478		KF491773
224	Tortricoidea	Tortricidae	Olethreutinae	Grapholitini	Grapholita	lobarzewski	Grapholita packardi Zeller, 1875	JQ784632	JQ785971	JQ789614	JQ785478		KF491773
225	Tortricoidea	Tortricidae	Olethreutinae	Grapholitini	Grapholita	lunatana	Grapholita packardi Zeller, 1875	JQ784632	JQ785971	JQ789614	JQ785478		KF491773
226	Tortricoidea	Tortricidae	Olethreutinae	Grapholitini	Grapholita	molesta	Grapholita packardi Zeller, 1875	JQ784632	JQ785971	JQ789614	JQ785478		KF491773
227	Tortricoidea	Tortricidae	Olethreutinae	Grapholitini	Grapholita	packardii	Grapholita packardi Zeller, 1875	JQ784632	JQ785971	JQ789614	JQ785478		KF491773
228	Tortricoidea	Tortricidae	Olethreutinae	Grapholitini	Grapholita	prunivora	Grapholita packardi Zeller, 1875	JQ784632	JQ785971	JQ789614	JQ785478		KF491773
229	Tortricoidea	Tortricidae	Olethreutinae	Grapholitini	Grapholita	tenebrosana	Grapholita packardi Zeller, 1875	JQ784632	JQ785971	JQ789614	JQ785478		KF491773
230	Tortricoidea	Tortricidae	Olethreutinae	Grapholitini	Leguminivora	glycinivorella	Leguminivora glycinivorella (Matsumura, 1898)						KJ528252
231	Tortricoidea	Tortricidae	Olethreutinae	Grapholitini	Matsumuraeses	falcana	Matsumuraeses sp.						KF402839
232	Tortricoidea	Tortricidae	Olethreutinae	Grapholitini	Matsumuraeses	ussuriensis	Matsumuraeses sp.						KF402839
233	Tortricoidea	Tortricidae	Olethreutinae	Grapholitini	Melissopus	latiferreanus	Cydia latiferreana (Walsingham, 1879)						JF847115	homotypic synonym: Cydia latiferreana
234	Tortricoidea	Tortricidae	Olethreutinae	Grapholitini	Pammene	albuginana	Pammene fasciana (Linnaeus, 1761)						HQ955154
235	Tortricoidea	Tortricidae	Olethreutinae	Grapholitini	Pammene	amygdalana	Pammene fasciana (Linnaeus, 1761)						HQ955154
236	Tortricoidea	Tortricidae	Olethreutinae	Grapholitini	Pammene	argyrana	Pammene fasciana (Linnaeus, 1761)						HQ955154
237	Tortricoidea	Tortricidae	Olethreutinae	Grapholitini	Pammene	aurana	Pammene fasciana (Linnaeus, 1761)						HQ955154
238	Tortricoidea	Tortricidae	Olethreutinae	Grapholitini	Pammene	aurantiana	Pammene fasciana (Linnaeus, 1761)						HQ955154
239	Tortricoidea	Tortricidae	Olethreutinae	Grapholitini	Pammene	aurita	Pammene fasciana (Linnaeus, 1761)						HQ955154
240	Tortricoidea	Tortricidae	Olethreutinae	Grapholitini	Pammene	dumetana	Pammene fasciana (Linnaeus, 1761)						HQ955154
241	Tortricoidea	Tortricidae	Olethreutinae	Grapholitini	Pammene	fasciana	Pammene fasciana (Linnaeus, 1761)						HQ955154
242	Tortricoidea	Tortricidae	Olethreutinae	Grapholitini	Pammene	gallicana	Pammene fasciana (Linnaeus, 1761)						HQ955154
243	Tortricoidea	Tortricidae	Olethreutinae	Grapholitini	Pammene	gallicolana	Pammene fasciana (Linnaeus, 1761)						HQ955154
244	Tortricoidea	Tortricidae	Olethreutinae	Grapholitini	Pammene	inquilina	Pammene fasciana (Linnaeus, 1761)						HQ955154
245	Tortricoidea	Tortricidae	Olethreutinae	Grapholitini	Pammene	insulana	Pammene fasciana (Linnaeus, 1761)						HQ955154
246	Tortricoidea	Tortricidae	Olethreutinae	Grapholitini	Pammene	juniperana	Pammene fasciana (Linnaeus, 1761)						HQ955154
247	Tortricoidea	Tortricidae	Olethreutinae	Grapholitini	Pammene	nemorosa	Pammene fasciana (Linnaeus, 1761)						HQ955154
248	Tortricoidea	Tortricidae	Olethreutinae	Grapholitini	Pammene	obscurana	Pammene fasciana (Linnaeus, 1761)						HQ955154
249	Tortricoidea	Tortricidae	Olethreutinae	Grapholitini	Pammene	populana	Pammene fasciana (Linnaeus, 1761)						HQ955154
250	Tortricoidea	Tortricidae	Olethreutinae	Grapholitini	Pammene	querceti	Pammene fasciana (Linnaeus, 1761)						HQ955154
251	Tortricoidea	Tortricidae	Olethreutinae	Grapholitini	Pammene	regiana	Pammene fasciana (Linnaeus, 1761)						HQ955154
252	Tortricoidea	Tortricidae	Olethreutinae	Grapholitini	Pammene	rhediella	Pammene fasciana (Linnaeus, 1761)						HQ955154
253	Tortricoidea	Tortricidae	Olethreutinae	Grapholitini	Pammene	spendidulana	Pammene fasciana (Linnaeus, 1761)						HQ955154
254	Tortricoidea	Tortricidae	Olethreutinae	Grapholitini	Pammene	spiniana	Pammene fasciana (Linnaeus, 1761)						HQ955154
255	Tortricoidea	Tortricidae	Olethreutinae	Grapholitini	Pammene	suspectana	Pammene fasciana (Linnaeus, 1761)						HQ955154
256	Tortricoidea	Tortricidae	Olethreutinae	Grapholitini	Sereda	tautana	Sereda tautana (Clemens, 1865)						GU096085
257	Tortricoidea	Tortricidae	Olethreutinae	Grapholitini	Strophedra	nitidana	Strophedra nitidana (Fabricius, 1794)						HM874947
258	Tortricoidea	Tortricidae	Olethreutinae	Grapholitini	Strophedra	quercivora	Strophedra nitidana (Fabricius, 1794)						HM874947
259	Tortricoidea	Tortricidae	Olethreutinae	Grapholitini	Strophedra	weirana	Strophedra nitidana (Fabricius, 1794)						HM874947
260	Tortricoidea	Tortricidae	Olethreutinae	Microcorsini	Cryptaspasma	sp	Cryptaspasma querula (Meyrick, 1912)	JQ784421	JQ785777	JQ789436		JQ786740	KF491658	erroneously assigned to Olethreutini in Pherobase
261	Tortricoidea	Tortricidae	Olethreutinae	Microcorsini	Microcorses	sp	Cryptaspasma perseana Gilligan & Brown, 2011						MK767901	synonym: Cryptaspasma sp.
262	Tortricoidea	Tortricidae	Olethreutinae	Olethreutini	Aphania	auricristana	Apotomis infida (Heinrich, 1926)						KM553452	erroneously assigned to Eucosmini in Pherobase
263	Tortricoidea	Tortricidae	Olethreutinae	Olethreutini	Aphania	infida	Apotomis infida (Heinrich, 1926)						KM553452	synonym: Apotomis infida; erroneously assigned to Eucosmini in Pherobase
264	Tortricoidea	Tortricidae	Olethreutinae	Olethreutini	Apotomis	auricristana	Apotomis betuletana (Haworth, 1811)						HM874621
265	Tortricoidea	Tortricidae	Olethreutinae	Olethreutini	Apotomis	betuletana	Apotomis betuletana (Haworth, 1811)						HM874621
266	Tortricoidea	Tortricidae	Olethreutinae	Olethreutini	Apotomis	capreana	Apotomis betuletana (Haworth, 1811)						HM874621
267	Tortricoidea	Tortricidae	Olethreutinae	Olethreutini	Apotomis	corticana	Apotomis betuletana (Haworth, 1811)						HM874621
268	Tortricoidea	Tortricidae	Olethreutinae	Olethreutini	Apotomis	infida	Apotomis betuletana (Haworth, 1811)						HM874621
269	Tortricoidea	Tortricidae	Olethreutinae	Olethreutini	Apotomis	lineana	Apotomis betuletana (Haworth, 1811)						HM874621
270	Tortricoidea	Tortricidae	Olethreutinae	Olethreutini	Apotomis	moestana	Apotomis betuletana (Haworth, 1811)						HM874621
271	Tortricoidea	Tortricidae	Olethreutinae	Olethreutini	Apotomis	turbidana	Apotomis betuletana (Haworth, 1811)						HM874621
272	Tortricoidea	Tortricidae	Olethreutinae	Olethreutini	Argyroploce	aurofasciana	Argyroploce noricana (Herrich-Schaffer, 1851)						JX034576
273	Tortricoidea	Tortricidae	Olethreutinae	Olethreutini	Argyroploce	mygindiana	Argyroploce noricana (Herrich-Schaffer, 1851)						JX034576
274	Tortricoidea	Tortricidae	Olethreutinae	Olethreutini	Argyroploce	schistaceana	Argyroploce noricana (Herrich-Schaffer, 1851)						JX034576
275	Tortricoidea	Tortricidae	Olethreutinae	Olethreutini	Aterpia	issikii	Aterpia chalybeia Falkovitsh, 1966						HM873645
276	Tortricoidea	Tortricidae	Olethreutinae	Olethreutini	Bactra	lancealana	Bactra maiorina Heinrich, 1923	JQ784354	JQ785716	JQ789372	JQ785304		KF492266
277	Tortricoidea	Tortricidae	Olethreutinae	Olethreutini	Bactra	verutana	Bactra maiorina Heinrich, 1923	JQ784354	JQ785716	JQ789372	JQ785304		KF492266
278	Tortricoidea	Tortricidae	Olethreutinae	Olethreutini	Celypha	lacunana	Celypha lacunana (Denis & Schiffermuller, 1775)						HM871388
279	Tortricoidea	Tortricidae	Olethreutinae	Olethreutini	Celypha	pseudolexicola	Celypha lacunana (Denis & Schiffermuller, 1775)						HM871388
280	Tortricoidea	Tortricidae	Olethreutinae	Olethreutini	Celypha	purpurana	Celypha lacunana (Denis & Schiffermuller, 1775)						HM871388
281	Tortricoidea	Tortricidae	Olethreutinae	Olethreutini	Celypha	rosaceana	Celypha lacunana (Denis & Schiffermuller, 1775)						HM871388
282	Tortricoidea	Tortricidae	Olethreutinae	Olethreutini	Celypha	rurestrana	Celypha lacunana (Denis & Schiffermuller, 1775)						HM871388
283	Tortricoidea	Tortricidae	Olethreutinae	Olethreutini	Celypha	striana	Celypha lacunana (Denis & Schiffermuller, 1775)						HM871388
284	Tortricoidea	Tortricidae	Olethreutinae	Olethreutini	Cymolomia	hartigiana	Cymolomia hartigiana (Saxesen, 1840)						HM872006
285	Tortricoidea	Tortricidae	Olethreutinae	Olethreutini	Endopiza	caraduana	Paralobesia viteana (Clemens, 1860)						GU801718	synonym: Paralobesia
286	Tortricoidea	Tortricidae	Olethreutinae	Olethreutini	Endopiza	viteana	Paralobesia viteana (Clemens, 1860)						GU801718	synonym: Paralobesia
287	Tortricoidea	Tortricidae	Olethreutinae	Olethreutini	Eudemis	porphyrana	Eudemis porphyrana (Hubner, 1799)						HM874109	missing tribe (Olethreutini) in Pherobase
288	Tortricoidea	Tortricidae	Olethreutinae	Olethreutini	Exartema	appendiceum	Olethreutes appendiceum (Zeller, 1875)						GU694310	synonym: Olethreutes
289	Tortricoidea	Tortricidae	Olethreutinae	Olethreutini	Exartema	fusticanum	Olethreutes appendiceum (Zeller, 1875)						GU694310	synonym: Olethreutes
290	Tortricoidea	Tortricidae	Olethreutinae	Olethreutini	Hedya	chionosema	Hedya dimidiana (Clerck, 1759)	JQ784563	JQ785906	JQ789554	JQ785427		KM573180	substitute species of the same genus for the barcode fragment (COI): Hedya pruniana (Hubner, 1799)
291	Tortricoidea	Tortricidae	Olethreutinae	Olethreutini	Hedya	dimidiana	Hedya dimidiana (Clerck, 1759)	JQ784563	JQ785906	JQ789554	JQ785427		KM573180	substitute species of the same genus for the barcode fragment (COI): Hedya pruniana (Hubner, 1799)
292	Tortricoidea	Tortricidae	Olethreutinae	Olethreutini	Hedya	dimidioalba	Hedya dimidiana (Clerck, 1759)	JQ784563	JQ785906	JQ789554	JQ785427		KM573180	substitute species of the same genus for the barcode fragment (COI): Hedya pruniana (Hubner, 1799)
293	Tortricoidea	Tortricidae	Olethreutinae	Olethreutini	Hedya	nubiferana	Hedya dimidiana (Clerck, 1759)	JQ784563	JQ785906	JQ789554	JQ785427		KM573180	substitute species of the same genus for the barcode fragment (COI): Hedya pruniana (Hubner, 1799)
294	Tortricoidea	Tortricidae	Olethreutinae	Olethreutini	Hedya	ochroleucana	Hedya dimidiana (Clerck, 1759)	JQ784563	JQ785906	JQ789554	JQ785427		KM573180	substitute species of the same genus for the barcode fragment (COI): Hedya pruniana (Hubner, 1799)
295	Tortricoidea	Tortricidae	Olethreutinae	Olethreutini	Hedya	pruniana	Hedya dimidiana (Clerck, 1759)	JQ784563	JQ785906	JQ789554	JQ785427		KM573180	substitute species of the same genus for the barcode fragment (COI): Hedya pruniana (Hubner, 1799)
296	Tortricoidea	Tortricidae	Olethreutinae	Olethreutini	Hedya	salicella	Hedya dimidiana (Clerck, 1759)	JQ784563	JQ785906	JQ789554	JQ785427		KM573180	substitute species of the same genus for the barcode fragment (COI): Hedya pruniana (Hubner, 1799)
297	Tortricoidea	Tortricidae	Olethreutinae	Olethreutini	Hedya	separatana	Hedya dimidiana (Clerck, 1759)	JQ784563	JQ785906	JQ789554	JQ785427		KM573180	substitute species of the same genus for the barcode fragment (COI): Hedya pruniana (Hubner, 1799)
298	Tortricoidea	Tortricidae	Olethreutinae	Olethreutini	Lobesia	aeolopa	Lobesia aeolopa Meyrick, 1907	JQ784612	JQ785954	JQ789596	JQ785463	JQ786882	KF523800
299	Tortricoidea	Tortricidae	Olethreutinae	Olethreutini	Lobesia	bicincta	Lobesia aeolopa Meyrick, 1907	JQ784612	JQ785954	JQ789596	JQ785463	JQ786882	KF523800
300	Tortricoidea	Tortricidae	Olethreutinae	Olethreutini	Lobesia	bicinctana	Lobesia aeolopa Meyrick, 1907	JQ784612	JQ785954	JQ789596	JQ785463	JQ786882	KF523800
301	Tortricoidea	Tortricidae	Olethreutinae	Olethreutini	Lobesia	botrana	Lobesia aeolopa Meyrick, 1907	JQ784612	JQ785954	JQ789596	JQ785463	JQ786882	KF523800
302	Tortricoidea	Tortricidae	Olethreutinae	Olethreutini	Metendothenia	atropunctana	Metendothenia atropunctana (Zetterstedt, 1839)						HM871343
303	Tortricoidea	Tortricidae	Olethreutinae	Olethreutini	Olethreutes	appendicea	Olethreutes fasciatana (Clemens, 1860)	JQ784701	JQ786033	JQ789673	JQ785517		GU090055
304	Tortricoidea	Tortricidae	Olethreutinae	Olethreutini	Olethreutes	bifasciana	Olethreutes fasciatana (Clemens, 1860)	JQ784701	JQ786033	JQ789673	JQ785517		GU090055
305	Tortricoidea	Tortricidae	Olethreutinae	Olethreutini	Olethreutes	bipunctana	Olethreutes fasciatana (Clemens, 1860)	JQ784701	JQ786033	JQ789673	JQ785517		GU090055
306	Tortricoidea	Tortricidae	Olethreutinae	Olethreutini	Olethreutes	decrepitana	Olethreutes fasciatana (Clemens, 1860)	JQ784701	JQ786033	JQ789673	JQ785517		GU090055
307	Tortricoidea	Tortricidae	Olethreutinae	Olethreutini	Olethreutes	humeralis	Olethreutes fasciatana (Clemens, 1860)	JQ784701	JQ786033	JQ789673	JQ785517		GU090055
308	Tortricoidea	Tortricidae	Olethreutinae	Olethreutini	Olethreutes	siderana	Olethreutes fasciatana (Clemens, 1860)	JQ784701	JQ786033	JQ789673	JQ785517		GU090055
309	Tortricoidea	Tortricidae	Olethreutinae	Olethreutini	Phiaris	micana	Phiaris micana (Denis & Schiffermuller, 1775)						HM871945
310	Tortricoidea	Tortricidae	Olethreutinae	Olethreutini	Pseudohermenias	abietana	Pseudohermenias abietana (Fabricius, 1787)						HM875957
311	Tortricoidea	Tortricidae	Olethreutinae	Olethreutini	Pseudohermenias	clausthaliana	Pseudohermenias abietana (Fabricius, 1787)						HM875957
312	Tortricoidea	Tortricidae	Olethreutinae	Olethreutini	Pseudosciaphila	branderiana	Pseudosciaphila duplex (Walsingham, 1905)						KM554982
313	Tortricoidea	Tortricidae	Olethreutinae	Olethreutini	Pseudosciaphila	duplex	Pseudosciaphila duplex (Walsingham, 1905)						KM554982
314	Tortricoidea	Tortricidae	Olethreutinae	Olethreutini	Statherotis	discana	Statherotis discana (Felder & Rogenhofer, 1875)						KC158266	missing tribe (Olethreutini) in Pherobase
315	Tortricoidea	Tortricidae	Olethreutinae	Olethreutini	Bactra	furfurana	Bactra furfurana (Haworth, 1811)	JQ784350	JQ785712	JQ789369	JQ785302		KF492265
316	Tortricoidea	Tortricidae	Tortricinae	Archipini	Acropolitis	ergophora	Acropolitis ergophora Meyrick, 1910						KF404747
317	Tortricoidea	Tortricidae	Tortricinae	Archipini	Acropolitis	hedista	Acropolitis ergophora Meyrick, 1910						KF404747
318	Tortricoidea	Tortricidae	Tortricinae	Archipini	Acropolitis	rudisana	Acropolitis ergophora Meyrick, 1910						KF404747
319	Tortricoidea	Tortricidae	Tortricinae	Archipini	Acropolitis	xuthobapta	Acropolitis ergophora Meyrick, 1910						KF404747
320	Tortricoidea	Tortricidae	Tortricinae	Archipini	Adoxophyes	honmai	Adoxophyes honmai Yasuda, 1998	BHDV01070509.1	BHDV01072441	BHDV01007856.1			KC136024	gDNA markers extracted from genome (this study)
321	Tortricoidea	Tortricidae	Tortricinae	Archipini	Adoxophyes	orana	Adoxophyes honmai Yasuda, 1998	BHDV01070509.1	BHDV01072441	BHDV01007856.1			KC136024	gDNA markers extracted from genome (this study)
322	Tortricoidea	Tortricidae	Tortricinae	Archipini	Adoxophyes	privatana	Adoxophyes honmai Yasuda, 1998	BHDV01070509.1	BHDV01072441	BHDV01007856.1			KC136024	gDNA markers extracted from genome (this study)
323	Tortricoidea	Tortricidae	Tortricinae	Archipini	Adoxophyes	reticulana	Adoxophyes honmai Yasuda, 1998	BHDV01070509.1	BHDV01072441	BHDV01007856.1			KC136024	gDNA markers extracted from genome (this study)
324	Tortricoidea	Tortricidae	Tortricinae	Archipini	Aphelia	paleana	Aphelia paleana (Hubner, 1793)						HM874095
325	Tortricoidea	Tortricidae	Tortricinae	Archipini	Aphelia	viburnana	Aphelia paleana (Hubner, 1793)						HM874095
326	Tortricoidea	Tortricidae	Tortricinae	Archipini	Archips	argyrospila	Archips argyrospila (Walker, 1863)						HQ985483
327	Tortricoidea	Tortricidae	Tortricinae	Archipini	Archips	asiaticus	Archips argyrospila (Walker, 1863)						HQ985483
328	Tortricoidea	Tortricidae	Tortricinae	Archipini	Archips	atroculens	Archips argyrospila (Walker, 1863)						HQ985483
329	Tortricoidea	Tortricidae	Tortricinae	Archipini	Archips	audax	Archips argyrospila (Walker, 1863)						HQ985483
330	Tortricoidea	Tortricidae	Tortricinae	Archipini	Archips	betulana	Archips argyrospila (Walker, 1863)						HQ985483
331	Tortricoidea	Tortricidae	Tortricinae	Archipini	Archips	breviplicanus	Archips argyrospila (Walker, 1863)						HQ985483
332	Tortricoidea	Tortricidae	Tortricinae	Archipini	Archips	capsigeranus	Archips argyrospila (Walker, 1863)						HQ985483
333	Tortricoidea	Tortricidae	Tortricinae	Archipini	Archips	cerasivoranus	Archips argyrospila (Walker, 1863)						HQ985483
334	Tortricoidea	Tortricidae	Tortricinae	Archipini	Archips	crataeganus	Archips argyrospila (Walker, 1863)						HQ985483
335	Tortricoidea	Tortricidae	Tortricinae	Archipini	Archips	fuscocupreanus	Archips argyrospila (Walker, 1863)						HQ985483
336	Tortricoidea	Tortricidae	Tortricinae	Archipini	Archips	griseus	Archips argyrospila (Walker, 1863)						HQ985483
337	Tortricoidea	Tortricidae	Tortricinae	Archipini	Archips	ingentanus	Archips argyrospila (Walker, 1863)						HQ985483
338	Tortricoidea	Tortricidae	Tortricinae	Archipini	Archips	longicellanus	Archips argyrospila (Walker, 1863)						HQ985483
339	Tortricoidea	Tortricidae	Tortricinae	Archipini	Archips	micaceanus	Archips argyrospila (Walker, 1863)						HQ985483
340	Tortricoidea	Tortricidae	Tortricinae	Archipini	Archips	mortuanus	Archips argyrospila (Walker, 1863)						HQ985483
341	Tortricoidea	Tortricidae	Tortricinae	Archipini	Archips	oporana similis	Archips argyrospila (Walker, 1863)						HQ985483
342	Tortricoidea	Tortricidae	Tortricinae	Archipini	Archips	oporanus	Archips argyrospila (Walker, 1863)						HQ985483
343	Tortricoidea	Tortricidae	Tortricinae	Archipini	Archips	peratratus	Archips argyrospila (Walker, 1863)						HQ985483
344	Tortricoidea	Tortricidae	Tortricinae	Archipini	Archips	podana	Archips argyrospila (Walker, 1863)						HQ985483
345	Tortricoidea	Tortricidae	Tortricinae	Archipini	Archips	pomivorus	Archips argyrospila (Walker, 1863)						HQ985483
346	Tortricoidea	Tortricidae	Tortricinae	Archipini	Archips	rosana	Archips argyrospila (Walker, 1863)						HQ985483
347	Tortricoidea	Tortricidae	Tortricinae	Archipini	Archips	semiferana	Archips argyrospila (Walker, 1863)						HQ985483
348	Tortricoidea	Tortricidae	Tortricinae	Archipini	Archips	seminubilus	Archips argyrospila (Walker, 1863)						HQ985483
349	Tortricoidea	Tortricidae	Tortricinae	Archipini	Archips	semistructus	Archips argyrospila (Walker, 1863)						HQ985483
350	Tortricoidea	Tortricidae	Tortricinae	Archipini	Archips	subrupanus	Archips argyrospila (Walker, 1863)						HQ985483
351	Tortricoidea	Tortricidae	Tortricinae	Archipini	Archips	tsuganus	Archips argyrospila (Walker, 1863)						HQ985483
352	Tortricoidea	Tortricidae	Tortricinae	Archipini	Archips	viola	Archips argyrospila (Walker, 1863)						HQ985483
353	Tortricoidea	Tortricidae	Tortricinae	Archipini	Archips	xuylosteana	Archips argyrospila (Walker, 1863)						HQ985483
354	Tortricoidea	Tortricidae	Tortricinae	Archipini	Argyrotaenia	angustilineata	Argyrotaenia alisellana (Robinson, 1869)	GQ283512	GQ283599	GQ283676	GQ283759	GQ283828	KF491561
355	Tortricoidea	Tortricidae	Tortricinae	Archipini	Argyrotaenia	citrana	Argyrotaenia alisellana (Robinson, 1869)	GQ283512	GQ283599	GQ283676	GQ283759	GQ283828	KF491561
356	Tortricoidea	Tortricidae	Tortricinae	Archipini	Argyrotaenia	dorsalana	Argyrotaenia alisellana (Robinson, 1869)	GQ283512	GQ283599	GQ283676	GQ283759	GQ283828	KF491561
357	Tortricoidea	Tortricidae	Tortricinae	Archipini	Argyrotaenia	liratana	Argyrotaenia alisellana (Robinson, 1869)	GQ283512	GQ283599	GQ283676	GQ283759	GQ283828	KF491561
358	Tortricoidea	Tortricidae	Tortricinae	Archipini	Argyrotaenia	pomililiana	Argyrotaenia alisellana (Robinson, 1869)	GQ283512	GQ283599	GQ283676	GQ283759	GQ283828	KF491561
359	Tortricoidea	Tortricidae	Tortricinae	Archipini	Argyrotaenia	pulchellana	Argyrotaenia alisellana (Robinson, 1869)	GQ283512	GQ283599	GQ283676	GQ283759	GQ283828	KF491561
360	Tortricoidea	Tortricidae	Tortricinae	Archipini	Argyrotaenia	quadrifasciana	Argyrotaenia alisellana (Robinson, 1869)	GQ283512	GQ283599	GQ283676	GQ283759	GQ283828	KF491561
361	Tortricoidea	Tortricidae	Tortricinae	Archipini	Argyrotaenia	sphaleropa	Argyrotaenia alisellana (Robinson, 1869)	GQ283512	GQ283599	GQ283676	GQ283759	GQ283828	KF491561
362	Tortricoidea	Tortricidae	Tortricinae	Archipini	Argyrotaenia	velutinana	Argyrotaenia alisellana (Robinson, 1869)	GQ283512	GQ283599	GQ283676	GQ283759	GQ283828	KF491561
363	Tortricoidea	Tortricidae	Tortricinae	Archipini	Cacoecimorpha	pronubana	Cacoecimorpha pronubana (Hübner, 1799)						KX047916
364	Tortricoidea	Tortricidae	Tortricinae	Archipini	Catamacta	gavisana	Cacoecimorpha pronubana (Hübner, 1799)						KX047916
365	Tortricoidea	Tortricidae	Tortricinae	Archipini	Choristoneura	biennis	Choristoneura rosaceana (Harris, 1841)	JQ784424	JQ785780	JQ789438	JQ785346	JQ786743	GU438808
366	Tortricoidea	Tortricidae	Tortricinae	Archipini	Choristoneura	carnana	Choristoneura rosaceana (Harris, 1841)	JQ784424	JQ785780	JQ789438	JQ785346	JQ786743	GU438808
367	Tortricoidea	Tortricidae	Tortricinae	Archipini	Choristoneura	conflictana	Choristoneura rosaceana (Harris, 1841)	JQ784424	JQ785780	JQ789438	JQ785346	JQ786743	GU438808
368	Tortricoidea	Tortricidae	Tortricinae	Archipini	Choristoneura	fractivittana	Choristoneura rosaceana (Harris, 1841)	JQ784424	JQ785780	JQ789438	JQ785346	JQ786743	GU438808
369	Tortricoidea	Tortricidae	Tortricinae	Archipini	Choristoneura	fumiferana	Choristoneura rosaceana (Harris, 1841)	JQ784424	JQ785780	JQ789438	JQ785346	JQ786743	GU438808
370	Tortricoidea	Tortricidae	Tortricinae	Archipini	Choristoneura	hebenstreitella	Choristoneura rosaceana (Harris, 1841)	JQ784424	JQ785780	JQ789438	JQ785346	JQ786743	GU438808
371	Tortricoidea	Tortricidae	Tortricinae	Archipini	Choristoneura	lafauryana	Choristoneura rosaceana (Harris, 1841)	JQ784424	JQ785780	JQ789438	JQ785346	JQ786743	GU438808
372	Tortricoidea	Tortricidae	Tortricinae	Archipini	Choristoneura	lambertiana	Choristoneura rosaceana (Harris, 1841)	JQ784424	JQ785780	JQ789438	JQ785346	JQ786743	GU438808
373	Tortricoidea	Tortricidae	Tortricinae	Archipini	Choristoneura	murinana	Choristoneura rosaceana (Harris, 1841)	JQ784424	JQ785780	JQ789438	JQ785346	JQ786743	GU438808
374	Tortricoidea	Tortricidae	Tortricinae	Archipini	Choristoneura	occidentalis	Choristoneura rosaceana (Harris, 1841)	JQ784424	JQ785780	JQ789438	JQ785346	JQ786743	GU438808
375	Tortricoidea	Tortricidae	Tortricinae	Archipini	Choristoneura	orae	Choristoneura rosaceana (Harris, 1841)	JQ784424	JQ785780	JQ789438	JQ785346	JQ786743	GU438808
376	Tortricoidea	Tortricidae	Tortricinae	Archipini	Choristoneura	parallela	Choristoneura rosaceana (Harris, 1841)	JQ784424	JQ785780	JQ789438	JQ785346	JQ786743	GU438808
377	Tortricoidea	Tortricidae	Tortricinae	Archipini	Choristoneura	pinus	Choristoneura rosaceana (Harris, 1841)	JQ784424	JQ785780	JQ789438	JQ785346	JQ786743	GU438808
378	Tortricoidea	Tortricidae	Tortricinae	Archipini	Choristoneura	retiniana	Choristoneura rosaceana (Harris, 1841)	JQ784424	JQ785780	JQ789438	JQ785346	JQ786743	GU438808
379	Tortricoidea	Tortricidae	Tortricinae	Archipini	Choristoneura	rosaceana	Choristoneura rosaceana (Harris, 1841)	JQ784424	JQ785780	JQ789438	JQ785346	JQ786743	GU438808
380	Tortricoidea	Tortricidae	Tortricinae	Archipini	Choristoneura	sorbiana	Choristoneura rosaceana (Harris, 1841)	JQ784424	JQ785780	JQ789438	JQ785346	JQ786743	GU438808
381	Tortricoidea	Tortricidae	Tortricinae	Archipini	Choristoneura	viridis	Choristoneura rosaceana (Harris, 1841)	JQ784424	JQ785780	JQ789438	JQ785346	JQ786743	GU438808
382	Tortricoidea	Tortricidae	Tortricinae	Archipini	Clepsis	dumicolana	Clepsis melaleucana (Walker, 1863)	GQ283523	GQ283609	GQ283687	GQ283767	GQ283839	KF491638
383	Tortricoidea	Tortricidae	Tortricinae	Archipini	Clepsis	furcana	Clepsis melaleucana (Walker, 1863)	GQ283523	GQ283609	GQ283687	GQ283767	GQ283839	KF491638
384	Tortricoidea	Tortricidae	Tortricinae	Archipini	Clepsis	melaleucana	Clepsis melaleucana (Walker, 1863)	GQ283523	GQ283609	GQ283687	GQ283767	GQ283839	KF491638
385	Tortricoidea	Tortricidae	Tortricinae	Archipini	Clepsis	pallidana	Clepsis melaleucana (Walker, 1863)	GQ283523	GQ283609	GQ283687	GQ283767	GQ283839	KF491638
386	Tortricoidea	Tortricidae	Tortricinae	Archipini	Clepsis	pritana	Clepsis melaleucana (Walker, 1863)	GQ283523	GQ283609	GQ283687	GQ283767	GQ283839	KF491638
387	Tortricoidea	Tortricidae	Tortricinae	Archipini	Clepsis	rurinana	Clepsis melaleucana (Walker, 1863)	GQ283523	GQ283609	GQ283687	GQ283767	GQ283839	KF491638
388	Tortricoidea	Tortricidae	Tortricinae	Archipini	Clepsis	semialbana	Clepsis melaleucana (Walker, 1863)	GQ283523	GQ283609	GQ283687	GQ283767	GQ283839	KF491638
389	Tortricoidea	Tortricidae	Tortricinae	Archipini	Clepsis	spectrana	Clepsis melaleucana (Walker, 1863)	GQ283523	GQ283609	GQ283687	GQ283767	GQ283839	KF491638
390	Tortricoidea	Tortricidae	Tortricinae	Archipini	Clepsis	strigana	Clepsis melaleucana (Walker, 1863)	GQ283523	GQ283609	GQ283687	GQ283767	GQ283839	KF491638
391	Tortricoidea	Tortricidae	Tortricinae	Archipini	Cryptoptila	australana	Cryptoptila australana (Lewin, 1805)	KC315490					KF402105
392	Tortricoidea	Tortricidae	Tortricinae	Archipini	Cryptoptila	immersana	Cryptoptila australana (Lewin, 1805)	KC315490					KF402105
393	Tortricoidea	Tortricidae	Tortricinae	Archipini	Cryptoptila	sp	Cryptoptila australana (Lewin, 1805)	KC315490					KF402105
394	Tortricoidea	Tortricidae	Tortricinae	Archipini	Ctenopseustis	filicis	Ctenopseustis obliquana (Walker, 1863)						FJ225580
395	Tortricoidea	Tortricidae	Tortricinae	Archipini	Ctenopseustis	herana	Ctenopseustis obliquana (Walker, 1863)						FJ225580
396	Tortricoidea	Tortricidae	Tortricinae	Archipini	Ctenopseustis	obliquana	Ctenopseustis obliquana (Walker, 1863)						FJ225580
397	Tortricoidea	Tortricidae	Tortricinae	Archipini	Ctenopseustis	servana	Ctenopseustis obliquana (Walker, 1863)						FJ225580
398	Tortricoidea	Tortricidae	Tortricinae	Archipini	Dichelia	histrionana	Dichelia cosmopis Lower, 1894	JQ784450	JQ785804	JQ789463	JQ785364		KF397152
399	Tortricoidea	Tortricidae	Tortricinae	Archipini	Ditula	angustiorana	Ditula angustiorana (Haworth, 1811)						JN286429
400	Tortricoidea	Tortricidae	Tortricinae	Archipini	Epagoge	grotiana	Epagoge grotiana (Fabricius, 1781)						JN286475
401	Tortricoidea	Tortricidae	Tortricinae	Archipini	Epichoristodes	acerbella	Epichoristodes acerbella (Walker, 1864)						KJ592248
402	Tortricoidea	Tortricidae	Tortricinae	Archipini	Epiphyas	postvittana	Epiphyas postvittana (Walker, 1863)	KP716683					KP716647
403	Tortricoidea	Tortricidae	Tortricinae	Archipini	Epiphyas	xylodes	Epiphyas postvittana (Walker, 1863)	KP716683					KP716647
404	Tortricoidea	Tortricidae	Tortricinae	Archipini	Homona	coffearia	Homona auriga (Durrant, 1915)						EF070825
405	Tortricoidea	Tortricidae	Tortricinae	Archipini	Homona	magnanima	Homona auriga (Durrant, 1915)						EF070825
406	Tortricoidea	Tortricidae	Tortricinae	Archipini	Homona	spargotis	Homona auriga (Durrant, 1915)						EF070825
407	Tortricoidea	Tortricidae	Tortricinae	Archipini	Hoshinoa	adumbratana	Choristoneura longicellana (Walsingham, 1900)						MN565332
408	Tortricoidea	Tortricidae	Tortricinae	Archipini	Hoshinoa	longicellana	Choristoneura longicellana (Walsingham, 1900)						MN565332	homotypic synonym: Choristoneura
409	Tortricoidea	Tortricidae	Tortricinae	Archipini	Merophyas	divulsana	Merophyas divulsana (Walker, 1863)						JN286521
410	Tortricoidea	Tortricidae	Tortricinae	Archipini	Merophyas	leucaniana	Merophyas divulsana (Walker, 1863)						JN286521
411	Tortricoidea	Tortricidae	Tortricinae	Archipini	Pandemis	canadana	Pandemis limitata (Robinson, 1869)	GQ283520	GQ283607	GQ283684	GQ283765	GQ283836	KF491975
412	Tortricoidea	Tortricidae	Tortricinae	Archipini	Pandemis	cerasana	Pandemis limitata (Robinson, 1869)	GQ283520	GQ283607	GQ283684	GQ283765	GQ283836	KF491975
413	Tortricoidea	Tortricidae	Tortricinae	Archipini	Pandemis	chlorograpta	Pandemis limitata (Robinson, 1869)	GQ283520	GQ283607	GQ283684	GQ283765	GQ283836	KF491975
414	Tortricoidea	Tortricidae	Tortricinae	Archipini	Pandemis	cinnamomeana	Pandemis limitata (Robinson, 1869)	GQ283520	GQ283607	GQ283684	GQ283765	GQ283836	KF491975
415	Tortricoidea	Tortricidae	Tortricinae	Archipini	Pandemis	heparana	Pandemis limitata (Robinson, 1869)	GQ283520	GQ283607	GQ283684	GQ283765	GQ283836	KF491975
416	Tortricoidea	Tortricidae	Tortricinae	Archipini	Pandemis	limitata	Pandemis limitata (Robinson, 1869)	GQ283520	GQ283607	GQ283684	GQ283765	GQ283836	KF491975
417	Tortricoidea	Tortricidae	Tortricinae	Archipini	Pandemis	monticolana	Pandemis limitata (Robinson, 1869)	GQ283520	GQ283607	GQ283684	GQ283765	GQ283836	KF491975
418	Tortricoidea	Tortricidae	Tortricinae	Archipini	Pandemis	pyrusana	Pandemis limitata (Robinson, 1869)	GQ283520	GQ283607	GQ283684	GQ283765	GQ283836	KF491975
419	Tortricoidea	Tortricidae	Tortricinae	Archipini	Paramesia	gnomana	Paramesia gnomana (Clerck, 1759)						HM874324
420	Tortricoidea	Tortricidae	Tortricinae	Archipini	Parapandemis	borealis	Archepandemis coniferana Mutuura, 1978						MG361314	synonym: Archepandemis
421	Tortricoidea	Tortricidae	Tortricinae	Archipini	Planotortrix	clarkel	Planotortrix excessana (Walker, 1863)						FJ225623
422	Tortricoidea	Tortricidae	Tortricinae	Archipini	Planotortrix	excessana	Planotortrix excessana (Walker, 1863)						FJ225623
423	Tortricoidea	Tortricidae	Tortricinae	Archipini	Planotortrix	flammea	Planotortrix excessana (Walker, 1863)						FJ225623
424	Tortricoidea	Tortricidae	Tortricinae	Archipini	Planotortrix	notophaea	Planotortrix excessana (Walker, 1863)						FJ225623
425	Tortricoidea	Tortricidae	Tortricinae	Archipini	Planotortrix	octo	Planotortrix excessana (Walker, 1863)						FJ225623
426	Tortricoidea	Tortricidae	Tortricinae	Archipini	Planotortrix	orthocopa	Planotortrix excessana (Walker, 1863)						FJ225623
427	Tortricoidea	Tortricidae	Tortricinae	Archipini	Planotortrix	orthopis	Planotortrix excessana (Walker, 1863)						FJ225623
428	Tortricoidea	Tortricidae	Tortricinae	Archipini	Planotortrix	spatiosa	Planotortrix excessana (Walker, 1863)						FJ225623
429	Tortricoidea	Tortricidae	Tortricinae	Archipini	Pseudargyrotoza	conwagana	Pseudargyrotoza conwagana (Fabricius, 1775)						HM875130
430	Tortricoidea	Tortricidae	Tortricinae	Archipini	Ptycholoma	lecheana	Ptycholoma lecheana (Linnaeus, 1758)						HM871325
431	Tortricoidea	Tortricidae	Tortricinae	Archipini	Pyrgotis	chrysomela	Ptycholoma lecheana (Linnaeus, 1758)						HM871325
432	Tortricoidea	Tortricidae	Tortricinae	Archipini	Pyrgotis	plagiatana	Ptycholoma lecheana (Linnaeus, 1758)						HM871325
433	Tortricoidea	Tortricidae	Tortricinae	Archipini	Syndemis	musculana	Syndemis musculana (Hübner, 1799)						HM871049
434	Tortricoidea	Tortricidae	Tortricinae	Cnephasiini	Arotrophora	arcuatalis	Arotrophora arcuatalis (Walker, 1865)	GU828259				GU829644	GU828784
435	Tortricoidea	Tortricidae	Tortricinae	Cnephasiini	Cnephasia	alternella	Cnephasia alfacarana Razowski, 1958	JQ784372	JQ785734	JQ789389			KM573292	substitute species of the same genus for the barcode fragment (COI): Cnephasia stephensiana (Doubleday, 1850)
436	Tortricoidea	Tortricidae	Tortricinae	Cnephasiini	Cnephasia	alticolana	Cnephasia alfacarana Razowski, 1958	JQ784372	JQ785734	JQ789389			KM573292	substitute species of the same genus for the barcode fragment (COI): Cnephasia stephensiana (Doubleday, 1850)
437	Tortricoidea	Tortricidae	Tortricinae	Cnephasiini	Cnephasia	asseciana	Cnephasia alfacarana Razowski, 1958	JQ784372	JQ785734	JQ789389			KM573292	substitute species of the same genus for the barcode fragment (COI): Cnephasia stephensiana (Doubleday, 1850)
438	Tortricoidea	Tortricidae	Tortricinae	Cnephasiini	Cnephasia	blesyznskii	Cnephasia alfacarana Razowski, 1958	JQ784372	JQ785734	JQ789389			KM573292	substitute species of the same genus for the barcode fragment (COI): Cnephasia stephensiana (Doubleday, 1850)
439	Tortricoidea	Tortricidae	Tortricinae	Cnephasiini	Cnephasia	communana	Cnephasia alfacarana Razowski, 1958	JQ784372	JQ785734	JQ789389			KM573292	substitute species of the same genus for the barcode fragment (COI): Cnephasia stephensiana (Doubleday, 1850)
440	Tortricoidea	Tortricidae	Tortricinae	Cnephasiini	Cnephasia	ecullyana	Cnephasia alfacarana Razowski, 1958	JQ784372	JQ785734	JQ789389			KM573292	substitute species of the same genus for the barcode fragment (COI): Cnephasia stephensiana (Doubleday, 1850)
441	Tortricoidea	Tortricidae	Tortricinae	Cnephasiini	Cnephasia	genitalana	Cnephasia alfacarana Razowski, 1958	JQ784372	JQ785734	JQ789389			KM573292	substitute species of the same genus for the barcode fragment (COI): Cnephasia stephensiana (Doubleday, 1850)
442	Tortricoidea	Tortricidae	Tortricinae	Cnephasiini	Cnephasia	horariana	Cnephasia alfacarana Razowski, 1958	JQ784372	JQ785734	JQ789389			KM573292	substitute species of the same genus for the barcode fragment (COI): Cnephasia stephensiana (Doubleday, 1850)
443	Tortricoidea	Tortricidae	Tortricinae	Cnephasiini	Cnephasia	incertana	Cnephasia alfacarana Razowski, 1958	JQ784372	JQ785734	JQ789389			KM573292	substitute species of the same genus for the barcode fragment (COI): Cnephasia stephensiana (Doubleday, 1850)
444	Tortricoidea	Tortricidae	Tortricinae	Cnephasiini	Cnephasia	interjectana	Cnephasia alfacarana Razowski, 1958	JQ784372	JQ785734	JQ789389			KM573292	substitute species of the same genus for the barcode fragment (COI): Cnephasia stephensiana (Doubleday, 1850)
445	Tortricoidea	Tortricidae	Tortricinae	Cnephasiini	Cnephasia	jactatana	Cnephasia alfacarana Razowski, 1958	JQ784372	JQ785734	JQ789389			KM573292	substitute species of the same genus for the barcode fragment (COI): Cnephasia stephensiana (Doubleday, 1850)
446	Tortricoidea	Tortricidae	Tortricinae	Cnephasiini	Cnephasia	longana	Cnephasia alfacarana Razowski, 1958	JQ784372	JQ785734	JQ789389			KM573292	substitute species of the same genus for the barcode fragment (COI): Cnephasia stephensiana (Doubleday, 1850)
447	Tortricoidea	Tortricidae	Tortricinae	Cnephasiini	Cnephasia	oxyacanthana	Cnephasia alfacarana Razowski, 1958	JQ784372	JQ785734	JQ789389			KM573292	substitute species of the same genus for the barcode fragment (COI): Cnephasia stephensiana (Doubleday, 1850)
448	Tortricoidea	Tortricidae	Tortricinae	Cnephasiini	Cnephasia	pascuana	Cnephasia alfacarana Razowski, 1958	JQ784372	JQ785734	JQ789389			KM573292	substitute species of the same genus for the barcode fragment (COI): Cnephasia stephensiana (Doubleday, 1850)
449	Tortricoidea	Tortricidae	Tortricinae	Cnephasiini	Cnephasia	pasiuana	Cnephasia alfacarana Razowski, 1958	JQ784372	JQ785734	JQ789389			KM573292	substitute species of the same genus for the barcode fragment (COI): Cnephasia stephensiana (Doubleday, 1850)
450	Tortricoidea	Tortricidae	Tortricinae	Cnephasiini	Cnephasia	pumicana	Cnephasia alfacarana Razowski, 1958	JQ784372	JQ785734	JQ789389			KM573292	substitute species of the same genus for the barcode fragment (COI): Cnephasia stephensiana (Doubleday, 1850)
451	Tortricoidea	Tortricidae	Tortricinae	Cnephasiini	Cnephasia	stephensiana	Cnephasia alfacarana Razowski, 1958	JQ784372	JQ785734	JQ789389			KM573292	substitute species of the same genus for the barcode fragment (COI): Cnephasia stephensiana (Doubleday, 1850)
452	Tortricoidea	Tortricidae	Tortricinae	Cnephasiini	Decodes	stevensi	Decodes asapheus Powell, 1980	JQ784445		JQ789458			KF491677
453	Tortricoidea	Tortricidae	Tortricinae	Cnephasiini	Eana	argentana	Eana argentana (Clerck, 1759)						KM553259
454	Tortricoidea	Tortricidae	Tortricinae	Cnephasiini	Eana	derivana	Eana argentana (Clerck, 1759)						KM553259
455	Tortricoidea	Tortricidae	Tortricinae	Cnephasiini	Neosphaleroptera	nubilana	Neosphaleroptera nubilana (Hübner, 1799)						HM873445
456	Tortricoidea	Tortricidae	Tortricinae	Cnephasiini	Syllomatia	pertinax	Syllomatia pertinax (Meyrick, 1910)	KC315498					KF399252
457	Tortricoidea	Tortricidae	Tortricinae	Cochylini	Aethes	margorotana	Aethes promptana (Robinson, 1869)	GQ283507	GQ283594	GQ283671	GQ283754		KF491515
458	Tortricoidea	Tortricidae	Tortricinae	Cochylini	Aethes	rubigana	Aethes promptana (Robinson, 1869)	GQ283507	GQ283594	GQ283671	GQ283754		KF491515
459	Tortricoidea	Tortricidae	Tortricinae	Cochylini	Agapeta	hamana	Agapeta hamana (Linnaeus, 1758)						HM875094
460	Tortricoidea	Tortricidae	Tortricinae	Cochylini	Agapeta	zoegana	Agapeta hamana (Linnaeus, 1758)						HM875094
461	Tortricoidea	Tortricidae	Tortricinae	Cochylini	Cochylis	arthuri	Cochylis dubitana (Hübner, 1799)						HM874666
462	Tortricoidea	Tortricidae	Tortricinae	Cochylini	Cochylis	dubitana	Cochylis dubitana (Hübner, 1799)						HM874666
463	Tortricoidea	Tortricidae	Tortricinae	Cochylini	Cochylis	hospes	Cochylis dubitana (Hübner, 1799)						HM874666
464	Tortricoidea	Tortricidae	Tortricinae	Cochylini	Cochylis	hybridella	Cochylis dubitana (Hübner, 1799)						HM874666
465	Tortricoidea	Tortricidae	Tortricinae	Cochylini	Cochylis	molliculana	Cochylis dubitana (Hübner, 1799)						HM874666
466	Tortricoidea	Tortricidae	Tortricinae	Cochylini	Cochylis	nana	Cochylis dubitana (Hübner, 1799)						HM874666
467	Tortricoidea	Tortricidae	Tortricinae	Cochylini	Cochylis	posterana	Cochylis dubitana (Hübner, 1799)						HM874666
468	Tortricoidea	Tortricidae	Tortricinae	Cochylini	Dyceratura	ostrinana	Diceratura infantana (Kennel, 1899)						JN307697
469	Tortricoidea	Tortricidae	Tortricinae	Cochylini	Eupoecilia	ambiguella	Eupoecilia ambiguella (Hubner, 1796)						HM873270
470	Tortricoidea	Tortricidae	Tortricinae	Cochylini	Eupoecilia	angustana	Eupoecilia ambiguella (Hubner, 1796)						HM873270
471	Tortricoidea	Tortricidae	Tortricinae	Cochylini	Eupoecilia	kobeana	Eupoecilia ambiguella (Hubner, 1796)						HM873270
472	Tortricoidea	Tortricidae	Tortricinae	Cochylini	Exapate	congelatella	Exapate congelatella (Clerck, 1759)						HM874616
473	Tortricoidea	Tortricidae	Tortricinae	Cochylini	Hysterosia	cartwrightana	Phtheochroa vitellinana (Zeller, 1875)						KM543685	synonym: Phtheochroa
474	Tortricoidea	Tortricidae	Tortricinae	Cochylini	Hysterosia	inopinana	Phtheochroa vitellinana (Zeller, 1875)						KM543685	synonym: Phtheochroa
475	Tortricoidea	Tortricidae	Tortricinae	Cochylini	Hysterosia	sodaliana	Phtheochroa vitellinana (Zeller, 1875)						KM543685	synonym: Phtheochroa
476	Tortricoidea	Tortricidae	Tortricinae	Cochylini	Phalonia	sp	Phalonia sp.						JF857848
477	Tortricoidea	Tortricidae	Tortricinae	Cochylini	Phalonidia	manniana	Phalonidia manniana (Fischer von Röslerstamm, 1839)						KF270286
478	Tortricoidea	Tortricidae	Tortricinae	Cochylini	Phalonidia	minimana	Phalonidia manniana (Fischer von Röslerstamm, 1839)						KF270286
479	Tortricoidea	Tortricidae	Tortricinae	Cochylini	Stenodes	alternana	Cochylimorpha alternana (Stephens, 1834)						JF853703	synonym: Cochylimorpha
480	Tortricoidea	Tortricidae	Tortricinae	Epitymbiini	Capnoptycha	ipnitis	Capnoptycha zostrophora (Turner, 1925)						KF403557
481	Tortricoidea	Tortricidae	Tortricinae	Epitymbiini	Capua	euphona	Capua vulgana (Frolich, 1828)						HM875936
482	Tortricoidea	Tortricidae	Tortricinae	Epitymbiini	Epitymbia	alaudana	Epitymbia alaudana Meyrick, 1881	KC315494					KF395451
483	Tortricoidea	Tortricidae	Tortricinae	Epitymbiini	Epitymbia	cosmota	Epitymbia alaudana Meyrick, 1881	KC315494					KF395451
484	Tortricoidea	Tortricidae	Tortricinae	Epitymbiini	Epitymbia	eudrosa	Epitymbia alaudana Meyrick, 1881	KC315494					KF395451
485	Tortricoidea	Tortricidae	Tortricinae	Epitymbiini	Isochorista	helota	Isochorista sp.						JN307478
486	Tortricoidea	Tortricidae	Tortricinae	Epitymbiini	Meritastis	laganodes	Meritastis laganodes (Meyrick, 1910)						KF405251
487	Tortricoidea	Tortricidae	Tortricinae	Epitymbiini	Meritastis	lythrodana	Meritastis laganodes (Meyrick, 1910)						KF405251
488	Tortricoidea	Tortricidae	Tortricinae	Epitymbiini	Meritastis	pyrosemana	Meritastis laganodes (Meyrick, 1910)						KF405251
489	Tortricoidea	Tortricidae	Tortricinae	Euliini	Bonagota	salubricola	Bonagota sp.	JQ784356	JQ785718	JQ789374	JQ785305
490	Tortricoidea	Tortricidae	Tortricinae	Euliini	Eulia	ministrana	Eulia ministrana (Linnaeus, 1758)	JQ784525	JQ785868	JQ789520		JQ786812	KM573628	erroneously assigned to Cnephasiini in Pherobase
491	Tortricoidea	Tortricidae	Tortricinae	Euliini	Proeulia	auraria	Eulia ministrana (Linnaeus, 1758)						GU929717
492	Tortricoidea	Tortricidae	Tortricinae	Euliini	Proeulia	triquetra	Eulia ministrana (Linnaeus, 1758)						GU929717
493	Tortricoidea	Tortricidae	Tortricinae	Phricanthini	Phricanthes	asperana	Phricanthes asperana Meyrick, 1881	JQ784716	JQ786045	JQ789687			KF396664
494	Tortricoidea	Tortricidae	Tortricinae	Schoenotenini	Proselena	tenella	Proselena tenella (Meyrick, 1910)	KC315497					KC315457
495	Tortricoidea	Tortricidae	Tortricinae	Sparganothini	Amorbia	cuneana	Amorbia humerosana Clemens, 1860	JQ784299				JQ786667	KF492227
496	Tortricoidea	Tortricidae	Tortricinae	Sparganothini	Cenopis	acerivorana	Cenopis saracana Kearfott, 1907						HM385278
497	Tortricoidea	Tortricidae	Tortricinae	Sparganothini	Platynota	flavedana	Platynota idaeusalis Walker, 1859	GQ283566	GQ283645	GQ283727	GQ283802	GQ283880	GU089177
498	Tortricoidea	Tortricidae	Tortricinae	Sparganothini	Platynota	idaeusalis	Platynota idaeusalis Walker, 1859	GQ283566	GQ283645	GQ283727	GQ283802	GQ283880	GU089177
499	Tortricoidea	Tortricidae	Tortricinae	Sparganothini	Platynota	stultana	Platynota idaeusalis Walker, 1859	GQ283566	GQ283645	GQ283727	GQ283802	GQ283880	GU089177
500	Tortricoidea	Tortricidae	Tortricinae	Sparganothini	Sparganothis	albicaudana	Sparganothis reticulatana (Clemens, 1860)	JQ784828	JQ786145	JQ789775	JQ785594	JQ787037	KF492132
501	Tortricoidea	Tortricidae	Tortricinae	Sparganothini	Sparganothis	directana	Sparganothis reticulatana (Clemens, 1860)	JQ784828	JQ786145	JQ789775	JQ785594	JQ787037	KF492132
502	Tortricoidea	Tortricidae	Tortricinae	Sparganothini	Sparganothis	groteana	Sparganothis reticulatana (Clemens, 1860)	JQ784828	JQ786145	JQ789775	JQ785594	JQ787037	KF492132
503	Tortricoidea	Tortricidae	Tortricinae	Sparganothini	Sparganothis	niveana	Sparganothis reticulatana (Clemens, 1860)	JQ784828	JQ786145	JQ789775	JQ785594	JQ787037	KF492132
504	Tortricoidea	Tortricidae	Tortricinae	Sparganothini	Sparganothis	pilleriana	Sparganothis reticulatana (Clemens, 1860)	JQ784828	JQ786145	JQ789775	JQ785594	JQ787037	KF492132
505	Tortricoidea	Tortricidae	Tortricinae	Sparganothini	Sparganothis	sulfureana	Sparganothis reticulatana (Clemens, 1860)	JQ784828	JQ786145	JQ789775	JQ785594	JQ787037	KF492132
506	Tortricoidea	Tortricidae	Tortricinae	Sparganothini	Sparganothis	tunicana	Sparganothis reticulatana (Clemens, 1860)	JQ784828	JQ786145	JQ789775	JQ785594	JQ787037	KF492132
507	Tortricoidea	Tortricidae	Tortricinae	Tortricini	Acleris	affinatana	Acleris affinatana (Snellen, 1883)	JQ784278	JQ785649	JQ789303	JQ785257		KF491489
508	Tortricoidea	Tortricidae	Tortricinae	Tortricini	Acleris	chalybeana	Acleris semipurpurana (Kearfott, 1905)	JQ784396	JQ785756	JQ789412	JQ785329	JQ786722	KF491491
509	Tortricoidea	Tortricidae	Tortricinae	Tortricini	Acleris	comariana	Acleris affinatana (Snellen, 1883)	JQ784278	JQ785649	JQ789303	JQ785257		KF491489
510	Tortricoidea	Tortricidae	Tortricinae	Tortricini	Acleris	emargana	Acleris semipurpurana (Kearfott, 1905)	JQ784396	JQ785756	JQ789412	JQ785329	JQ786722	KF491491
511	Tortricoidea	Tortricidae	Tortricinae	Tortricini	Acleris	enitescens	Acleris affinatana (Snellen, 1883)	JQ784278	JQ785649	JQ789303	JQ785257		KF491489
512	Tortricoidea	Tortricidae	Tortricinae	Tortricini	Acleris	ferrugana	Acleris semipurpurana (Kearfott, 1905)	JQ784396	JQ785756	JQ789412	JQ785329	JQ786722	KF491491
513	Tortricoidea	Tortricidae	Tortricinae	Tortricini	Acleris	filipjevi	Acleris affinatana (Snellen, 1883)	JQ784278	JQ785649	JQ789303	JQ785257		KF491489
514	Tortricoidea	Tortricidae	Tortricinae	Tortricini	Acleris	fimbriana	Acleris semipurpurana (Kearfott, 1905)	JQ784396	JQ785756	JQ789412	JQ785329	JQ786722	KF491491
515	Tortricoidea	Tortricidae	Tortricinae	Tortricini	Acleris	gloverana	Acleris affinatana (Snellen, 1883)	JQ784278	JQ785649	JQ789303	JQ785257		KF491489
516	Tortricoidea	Tortricidae	Tortricinae	Tortricini	Acleris	hispidana	Acleris semipurpurana (Kearfott, 1905)	JQ784396	JQ785756	JQ789412	JQ785329	JQ786722	KF491491
517	Tortricoidea	Tortricidae	Tortricinae	Tortricini	Acleris	japonica	Acleris affinatana (Snellen, 1883)	JQ784278	JQ785649	JQ789303	JQ785257		KF491489
518	Tortricoidea	Tortricidae	Tortricinae	Tortricini	Acleris	maccana	Acleris semipurpurana (Kearfott, 1905)	JQ784396	JQ785756	JQ789412	JQ785329	JQ786722	KF491491
519	Tortricoidea	Tortricidae	Tortricinae	Tortricini	Acleris	maximana	Acleris affinatana (Snellen, 1883)	JQ784278	JQ785649	JQ789303	JQ785257		KF491489
520	Tortricoidea	Tortricidae	Tortricinae	Tortricini	Acleris	minuta	Acleris semipurpurana (Kearfott, 1905)	JQ784396	JQ785756	JQ789412	JQ785329	JQ786722	KF491491
521	Tortricoidea	Tortricidae	Tortricinae	Tortricini	Acleris	nigrilineana	Acleris affinatana (Snellen, 1883)	JQ784278	JQ785649	JQ789303	JQ785257		KF491489
522	Tortricoidea	Tortricidae	Tortricinae	Tortricini	Acleris	obtusana	Acleris semipurpurana (Kearfott, 1905)	JQ784396	JQ785756	JQ789412	JQ785329	JQ786722	KF491491
523	Tortricoidea	Tortricidae	Tortricinae	Tortricini	Acleris	paradiseana	Acleris affinatana (Snellen, 1883)	JQ784278	JQ785649	JQ789303	JQ785257		KF491489
524	Tortricoidea	Tortricidae	Tortricinae	Tortricini	Acleris	perfundana	Acleris semipurpurana (Kearfott, 1905)	JQ784396	JQ785756	JQ789412	JQ785329	JQ786722	KF491491
525	Tortricoidea	Tortricidae	Tortricinae	Tortricini	Acleris	rhombana	Acleris affinatana (Snellen, 1883)	JQ784278	JQ785649	JQ789303	JQ785257		KF491489
526	Tortricoidea	Tortricidae	Tortricinae	Tortricini	Acleris	scabrana	Acleris semipurpurana (Kearfott, 1905)	JQ784396	JQ785756	JQ789412	JQ785329	JQ786722	KF491491
527	Tortricoidea	Tortricidae	Tortricinae	Tortricini	Acleris	sparsana	Acleris affinatana (Snellen, 1883)	JQ784278	JQ785649	JQ789303	JQ785257		KF491489
528	Tortricoidea	Tortricidae	Tortricinae	Tortricini	Acleris	tripunctana	Acleris semipurpurana (Kearfott, 1905)	JQ784396	JQ785756	JQ789412	JQ785329	JQ786722	KF491491
529	Tortricoidea	Tortricidae	Tortricinae	Tortricini	Acleris	variana	Acleris affinatana (Snellen, 1883)	JQ784278	JQ785649	JQ789303	JQ785257		KF491489
530	Tortricoidea	Tortricidae	Tortricinae	Tortricini	Acleris	variegana	Acleris semipurpurana (Kearfott, 1905)	JQ784396	JQ785756	JQ789412	JQ785329	JQ786722	KF491491
531	Tortricoidea	Tortricidae	Tortricinae	Tortricini	Aleimma	loeflingiana	Aleimma loeflingiana (Linnaeus, 1758)						GU706960
532	Tortricoidea	Tortricidae	Tortricinae	Tortricini	Croesia	askoldana	Croesia albicomana (Clemens, 1865)						KM552391
533	Tortricoidea	Tortricidae	Tortricinae	Tortricini	Croesia	bergmanniana	Croesia albicomana (Clemens, 1865)						KM552391
534	Tortricoidea	Tortricidae	Tortricinae	Tortricini	Croesia	conchyloides	Croesia albicomana (Clemens, 1865)						KM552391
535	Tortricoidea	Tortricidae	Tortricinae	Tortricini	Croesia	curvalana	Croesia albicomana (Clemens, 1865)						KM552391
536	Tortricoidea	Tortricidae	Tortricinae	Tortricini	Croesia	dealbata	Croesia albicomana (Clemens, 1865)						KM552391
537	Tortricoidea	Tortricidae	Tortricinae	Tortricini	Croesia	forsskaleana	Croesia albicomana (Clemens, 1865)						KM552391
538	Tortricoidea	Tortricidae	Tortricinae	Tortricini	Croesia	holmiana	Croesia albicomana (Clemens, 1865)						KM552391
539	Tortricoidea	Tortricidae	Tortricinae	Tortricini	Croesia	semipurpurana	Croesia albicomana (Clemens, 1865)						KM552391
540	Tortricoidea	Tortricidae	Tortricinae	Tortricini	Croesia	tigricolor	Croesia albicomana (Clemens, 1865)						KM552391
541	Tortricoidea	Tortricidae	Tortricinae	Tortricini	Croesia	zimmermani	Croesia albicomana (Clemens, 1865)						KM552391
542	Tortricoidea	Tortricidae	Tortricinae	Tortricini	Spatalistis	bifasciana	Spatalistis bifasciana (Hubner, 1787)						HM874922
543	Tortricoidea	Tortricidae	Tortricinae	Tortricini	Tortrix	constrictana	Tortrix viridana (Linnaeus, 1758)					GU829535	HM873442
544	Tortricoidea	Tortricidae	Tortricinae	Tortricini	Tortrix	flavescens	Tortrix viridana (Linnaeus, 1758)					GU829535	HM873442
545	Tortricoidea	Tortricidae	Tortricinae	Tortricini	Tortrix	incompta	Tortrix viridana (Linnaeus, 1758)					GU829535	HM873442
546	Tortricoidea	Tortricidae	Tortricinae	Tortricini	Tortrix	sinapina	Tortrix viridana (Linnaeus, 1758)					GU829535	HM873442
547	Tortricoidea	Tortricidae	Tortricinae	Tortricini	Tortrix	viridana	Tortrix viridana (Linnaeus, 1758)					GU829535	HM873442
548	Tortricoidea	Tortricidae	Tortricinae	Archipini	Neocalyptis	angustilineata	Neocalyptis molesta (Meyrick, 1910)						KF402280
							`
