# Supplementary material for: Evolution of the codling moth pheromone via an ancient gene duplication
Source: BMC Biol. 2021 Apr 23;19:83. doi: 10.1186/s12915-021-01001-8 (PMC8063362; doi:10.1186/s12915-021-01001-8)
Supplement: Supplementary file 5 — Additional file 5: Table S3. List of species represented in the FAD phylogeny. [file 12915_2021_1001_MOESM5_ESM.xlsx]

## Sheet: species acronyms FAD phylogeny
	Supplementary Table S3: List of species represented in the FAD phylogeny
	Acronym	Species	Family
1	Ave	Argyrotaenia velutinana	Tortricidae
2	Cher	Ctenopseutis herana	Tortricidae
3	Cobl	Ctenopseutis obliquana	Tortricidae
4	Cpa	Choristoneura parallela	Tortricidae
5	Cpo	Cydia pomonella	Tortricidae
6	Cro	Choristoneura rosaceana	Tortricidae
7	Epo	Epiphyas postvittana	Tortricidae
8	Pex	Planotortrix excessana	Tortricidae
9	Pno	Planotortrix notophaea	Tortricidae
10	Poc	Planotortrix octo	Tortricidae
11	Bmo	Bombyx mori	Bombycidae
12	Ofu	Ostrinia furnacalis	Crambidae
13	Olat	Ostrinia latipennis	Crambidae
14	Onu	Ostrinia nubilalis	Crambidae
15	Obr	Operophtera brumata	Geometridae
16	Dpu	Dendrolimus punctatus	Lasiocampidae
17	Aip	Agrotis ipsilon	Noctuidae
18	Ase	Agrotis segetum	Noctuidae
19	Has	Helicoverpa assulta	Noctuidae
20	Mbr	Mamestra brassicae	Noctuidae
21	Sexi	Spodoptera exigua	Noctuidae
22	Slit	Spodoptera litura	Noctuidae
23	Tni	Trichoplusia ni	Noctuidae
24	Pxy	Plutella xylostella	Plutellidae
25	Lca	Lampronia capitella	Prodoxidae
26	Ape	Antheraea pernyi	Saturniidae
27	Mse	Manduca sexta	Sphingidae
28	Tpi	Thaumetopoea pityocampa	Thaumetopoeidae
