# Supplementary material for: Evolution of the codling moth pheromone via an ancient gene duplication
Source: BMC Biol. 2021 Apr 23;19:83. doi: 10.1186/s12915-021-01001-8 (PMC8063362; doi:10.1186/s12915-021-01001-8)
Supplement: Supplementary file 6 — Additional file 6: Table S4. List of SRA accessions corresponding to RNA-Seq data sets for Cydia pomonella. [file 12915_2021_1001_MOESM6_ESM.xlsx]

## Sheet: SRA_accessions
	Supplementary Table S4: List of SRA accessions corresponding to RNA-Seq data sets for Cydia pomonella
	Tissue	Sample
1	abdomen (male)	SRR8479433
2	abdomen (female)	SRR8479434
3	accessory gland	SRR4101332
4	accessory gland	SRR4101333
5	antennae (female)	SRR2128094
6	antennae (male)	SRR2089353
7	egg	SRR8479435
8	egg	SRR8479437
9	egg	SRR8479438
10	head (female)	SRR4101328
11	head (female)	SRR4101329
12	head (male)	SRR4101334
13	head (male)	SRR4101335
14	head (larva)	SRR2128003
15	head (larva)	SRR8479440
16	whole body (male larva)	SRR8479442
17	midgut (female)	SRR4101336
18	midgut (female)	SRR4101337
19	midgut (male)	SRR4101338
20	midgut (male)	SRR4101339
21	ovary	SRR4101340
22	ovary	SRR4101341
23	pupa (female)	SRR8479441
24	testis	SRR4101330
25	testis	SRR4101331
26	whole body (female,heatshock)	SRR8479436
27	whole body (female)	SRR8479439
28	pheromone gland (female)	SRR11915375	This study
29	pheromone gland (female)	SRR11915376	This study
