# Supplementary material for: Evolution of the codling moth pheromone via an ancient gene duplication
Source: BMC Biol. 2021 Apr 23;19:83. doi: 10.1186/s12915-021-01001-8 (PMC8063362; doi:10.1186/s12915-021-01001-8)
Supplement: Supplementary file 7 — Additional file 7: Table S5. Primer sequences used for amplification and cloning of desaturase genes. [file 12915_2021_1001_MOESM7_ESM.xlsx]

## Sheet: Primers
	Supplementary Table 5: Primer sequences used for amplification and cloning of desaturase genes
	Target Gene	Forward primer (attB1 site - gene-specific sequence)	Reverse primer (attB2 site - gene-specific sequence)
	Cpo_CPRQ	GGGGACAAGTTTGTACAAAAAAGCAGGCTGAAATGCCTCCACGAGAGTCCAAAAAAG	GGGGACCACTTTGTACAAGAAAGCTGGGTTTAAAGCTCATCAAACAGTCTAAAATAATC
	Cpo_SPTQ(1)	GGGGACAAGTTTGTACAAAAAAGCAGGCTTCATGGCACCATATAGCGAAGAAAACGAAAT	GGGGACCACTTTGTACAAGAAAGCTGGGTTTAGCTGGGATGTACTCTCTTGGCCTGAATA
	Cpo_NPVE	GGGGACAAGTTTGTACAAAAAAGCAGGCTTCATGCCGCCTCAAGGGCAACCCCCAGCCT	GGGGACCACTTTGTACAAGAAAGCTGGGTTCATTCAGTCTTGTCGGGGTTGACAATAGTC
	Cpo_GATD	GGGGACAAGTTTGTACAAAAAAGCAGGCTTCATGACGACCGGAACATCCCTCGCGCTGG	GGGGACCACTTTGTACAAGAAAGCTGGGTCTATTCTGATTTCTGATGTGATATTTCCA
	Cpo_KPSE	GGGGACAAGTTTGTACAAAAAAGCAGGCTTCATGGCCCCGAACGTGACGGACGTGAACG	GGGGACCACTTTGTACAAGAAAGCTGGGTTTAATCATCTTTAGGGTTAATTCTGACAGC
	Cpo_RPVE	GGGGACAAGTTTGTACAAAAAAGCAGGCTTCATGGATACCCGAAACAACGTCACTTTATGT	GGGGACCACTTTGTACAAGAAAGCTGGGTCTAATTTTTACAATATAACAGTTCTACATTC
	Cpo_MATE	GGGGACAAGTTTGTACAAAAAAGCAGGCTTCATGGCTTCATACGAACAAAACGACATTGT	GGGGACCACTTTGTACAAGAAAGCTGGGTTTATTGCCCGCGATTGCGTTCGCTTCTCATT
	Cpo_KSTE	GGGGACAAGTTTGTACAAAAAAGCAGGCTTCATGGCGCCCGCGCAAAAGAATGTCGACG	GGGGACCACTTTGTACAAGAAAGCTGGGTTCATTCGATGCCTTCGTTTTTCAGCGTAGGA
	Cpo_KYPH	GGGGACAAGTTTGTACAAAAAAGCAGGCTTCATGGTGAGCATCACCGAGGCGCCC	GGGGACCACTTTGTACAAGAAAGCTGGGTCTAACCTCTCCTCAAAAAGTGATCTTCTGGA
